# Supplementary material for: Yigu decoction regulates plasma miRNA in postmenopausal osteoporosis patients: a randomized controlled trial
Source: Front Pharmacol. 2024 Nov 6;15:1460906. doi: 10.3389/fphar.2024.1460906 (PMC11577086; doi:10.3389/fphar.2024.1460906)
Supplement: Supplementary file 1 [file Table1.XLS]

## Sheet: All_miRNA_count
seq_id	T7	T11	C7	T1	T3	C5	C1	C3	C4	T5
hsa-let-7a-2-3p	0	0	0	1	0	0	0	0	0	0
hsa-let-7a-3p	16	46	105	34	37	53	80	26	95	75
hsa-let-7a-5p	117511	136217	50915	41725	65901	48928	188366	29732	50952	65719
hsa-let-7b-3p	53	47	173	60	37	52	230	9	89	131
hsa-let-7b-5p	57100	68101	37663	30049	50559	41477	218170	14249	30740	39290
hsa-let-7c-3p	17	0	0	1	0	0	0	3	4	9
hsa-let-7c-5p	1758	1427	764	1459	1800	1154	1589	3820	4045	2069
hsa-let-7d-3p	924	1019	2890	500	658	745	4266	234	1660	1235
hsa-let-7d-5p	7652	9571	3722	3339	6270	3892	20143	1786	4539	5204
hsa-let-7e-3p	0	0	0	0	0	0	0	3	17	0
hsa-let-7e-5p	383	472	227	286	289	334	724	400	731	460
hsa-let-7f-1-3p	0	8	22	5	0	3	24	1	6	22
hsa-let-7f-2-3p	0	7	15	15	6	5	1	4	0	20
hsa-let-7f-5p	79876	92635	28436	30835	52127	38497	94304	22839	37444	44152
hsa-let-7g-3p	21	28	8	25	37	14	17	2	0	20
hsa-let-7g-5p	21403	25783	7838	13904	21448	17518	28898	4120	6754	11817
hsa-let-7i-3p	61	92	114	59	50	51	163	33	238	35
hsa-let-7i-5p	51053	62362	29371	28648	48215	36458	137846	13057	28299	43132
hsa-miR-1-3p	389	230	99	635	351	429	715	14270	12470	2485
hsa-miR-1-5p	0	0	0	0	0	0	0	6	0	0
hsa-miR-100-5p	15	30	184	64	267	132	93	540	551	227
hsa-miR-101-2-5p	11	12	0	2	19	1	15	0	0	0
hsa-miR-101-3p	24531	36581	23567	29272	49952	27447	55273	8899	28251	20455
hsa-miR-101-5p	58	31	44	43	43	37	75	2	18	38
hsa-miR-10392-5p	0	0	0	0	0	0	4	0	0	0
hsa-miR-10393-3p	0	2	0	0	0	0	0	0	0	0
hsa-miR-10395-3p	0	0	0	0	12	0	0	3	31	17
hsa-miR-10399-3p	16	0	0	0	16	6	0	0	5	0
hsa-miR-10399-5p	0	11	3	0	11	8	2	1	16	5
hsa-miR-103a-1-5p	0	0	0	0	7	0	0	0	0	0
hsa-miR-103a-2-5p	0	0	0	0	0	0	4	0	7	0
hsa-miR-103a-3p	37310	67979	22082	25412	46796	33911	52618	10954	20462	17042
hsa-miR-105-5p	0	0	0	0	0	0	0	2	0	0
hsa-miR-10527-5p	19	14	39	12	10	4	116	4	0	11
hsa-miR-106a-3p	15	35	9	8	19	5	10	5	10	3
hsa-miR-106a-5p	31	26	3	6	54	7	12	4	4	7
hsa-miR-106b-3p	716	1499	1027	610	1365	1064	4120	440	872	400
hsa-miR-106b-5p	323	299	68	93	228	112	329	51	137	109
hsa-miR-107	5517	9346	3756	3933	8409	4834	16211	2289	5733	5443
hsa-miR-10a-3p	0	19	18	22	16	37	21	3	20	24
hsa-miR-10a-5p	2019	1759	2242	1278	1950	2091	1605	1093	1370	973
hsa-miR-10b-3p	56	47	70	5	74	33	49	3	7	51
hsa-miR-10b-5p	1902	2136	2614	1526	1877	2334	1226	157	645	1309
hsa-miR-11400	10	9	11	1	14	33	70	19	35	49
hsa-miR-11401	34	5	0	0	15	0	42	3	0	0
hsa-miR-1179	13	3	0	1	20	7	18	2	12	0
hsa-miR-1180-3p	185	161	254	65	152	93	598	22	112	173
hsa-miR-1180-5p	0	0	0	0	1	0	0	0	0	0
hsa-miR-1182	0	0	3	0	0	0	0	0	0	0
hsa-miR-1185-1-3p	0	0	0	0	11	0	5	0	0	14
hsa-miR-1185-5p	0	0	0	0	0	0	0	1	0	0
hsa-miR-12136	0	75	41	19	18	6	75	3	71	84
hsa-miR-122-3p	0	3	6	38	91	15	0	36	49	0
hsa-miR-122-5p	56079	53985	67663	182436	187271	43665	7650	53330	47994	502982
hsa-miR-1224-3p	0	0	0	0	8	4	4	0	0	0
hsa-miR-1224-5p	10	13	2	1	13	8	46	5	0	0
hsa-miR-1226-3p	11	12	37	7	5	17	32	0	21	0
hsa-miR-1228-3p	0	1	0	0	3	11	0	1	0	0
hsa-miR-1228-5p	0	7	0	5	4	0	0	0	0	16
hsa-miR-1229-3p	25	23	8	3	15	6	9	1	0	13
hsa-miR-1229-5p	0	0	0	0	1	0	0	0	0	0
hsa-miR-122b-5p	0	0	11	0	0	0	0	0	0	13
hsa-miR-1234-3p	0	12	0	0	0	1	13	0	0	24
hsa-miR-1236-5p	0	0	0	0	0	6	7	0	0	0
hsa-miR-1238-3p	0	0	0	0	2	0	0	0	0	0
hsa-miR-124-3p	15	0	0	1	15	3	2	122	151	0
hsa-miR-124-5p	0	0	0	0	0	0	0	5	0	4
hsa-miR-1246	0	0	0	3	0	0	0	0	2	11
hsa-miR-1247-3p	0	0	0	2	0	0	0	0	0	0
hsa-miR-1247-5p	4	4	25	5	23	6	0	5	55	1
hsa-miR-1248	1	16	23	2	0	3	0	8	10	0
hsa-miR-1249-3p	4	2	43	8	22	11	9	5	3	0
hsa-miR-1250-5p	2	0	8	0	0	0	31	3	25	10
hsa-miR-1255a	0	2	0	0	0	0	0	0	0	0
hsa-miR-1255b-5p	0	0	0	2	0	0	8	0	0	0
hsa-miR-1256	0	0	0	0	0	0	3	0	0	0
hsa-miR-125a-3p	11	17	10	11	5	4	27	9	38	0
hsa-miR-125a-5p	4574	5303	7828	4102	4086	4824	5451	1445	2985	1915
hsa-miR-125b-1-3p	0	2	0	0	0	0	0	0	14	0
hsa-miR-125b-2-3p	0	15	0	9	35	12	0	6	12	87
hsa-miR-125b-5p	2616	2452	3721	4811	5576	3237	1574	5396	7203	4345
hsa-miR-126-3p	76295	74088	41409	44060	55641	43117	76061	11215	33407	48426
hsa-miR-126-5p	18643	19094	13323	16321	19778	15173	22943	2598	10070	12793
hsa-miR-1260a	0	18	1	0	1	0	14	5	2	0
hsa-miR-1260b	0	1	1	0	0	2	12	1	0	0
hsa-miR-1262	0	0	0	4	3	0	6	0	0	0
hsa-miR-1264	0	0	0	0	0	0	0	6	0	0
hsa-miR-1268a	0	0	0	0	0	0	0	5	7	0
hsa-miR-1268b	0	0	0	0	0	0	0	3	0	0
hsa-miR-1269a	0	0	12	0	0	0	0	0	0	0
hsa-miR-127-3p	74	1	105	90	79	49	143	163	260	96
hsa-miR-127-5p	0	0	0	3	2	0	2	5	0	0
hsa-miR-1270	37	33	15	25	26	27	53	4	14	32
hsa-miR-1271-5p	4	0	0	2	28	24	23	0	0	0
hsa-miR-1273c	0	3	0	3	0	0	6	0	0	0
hsa-miR-1273h-3p	0	0	1	0	0	0	0	0	0	0
hsa-miR-1277-3p	15	10	16	53	41	22	20	0	0	0
hsa-miR-1277-5p	8	2	0	1	4	1	2	0	2	0
hsa-miR-1278	0	0	0	0	0	4	10	1	10	0
hsa-miR-128-1-5p	7	0	13	0	15	0	10	0	0	0
hsa-miR-128-3p	699	877	2064	968	1141	1162	4163	1559	2778	1386
hsa-miR-1283	0	0	0	0	0	2	0	0	0	0
hsa-miR-1284	0	32	0	0	14	4	21	5	32	0
hsa-miR-1286	0	0	0	0	0	3	1	0	0	0
hsa-miR-1287-5p	31	46	115	14	37	44	147	3	38	21
hsa-miR-1288-3p	0	0	2	0	0	0	0	0	0	0
hsa-miR-129-1-3p	0	7	0	0	0	0	0	0	0	0
hsa-miR-129-5p	0	8	23	7	0	3	13	19	56	0
hsa-miR-1290	0	0	0	0	1	0	0	0	0	0
hsa-miR-1291	0	49	54	5	6	2	17	3	0	0
hsa-miR-1292-5p	9	6	11	3	3	17	111	1	16	0
hsa-miR-1294	45	41	41	2	21	19	334	11	51	68
hsa-miR-1295a	0	0	0	0	0	3	0	0	0	0
hsa-miR-1295b-3p	0	0	0	0	4	0	0	0	0	0
hsa-miR-1296-5p	18	9	21	9	31	11	20	6	17	18
hsa-miR-1298-5p	0	2	0	0	0	0	0	10	38	0
hsa-miR-1299	0	0	0	0	0	0	0	0	1	1
hsa-miR-1301-3p	34	51	208	56	79	61	206	28	39	153
hsa-miR-1304-3p	3	9	22	5	5	14	36	1	25	10
hsa-miR-1306-3p	18	6	0	0	16	2	27	0	0	3
hsa-miR-1306-5p	225	368	552	164	223	222	387	55	166	234
hsa-miR-1307-3p	680	611	1776	474	841	891	1701	166	910	607
hsa-miR-1307-5p	120	168	750	235	327	201	441	70	443	162
hsa-miR-130a-3p	632	940	466	465	557	304	1336	175	609	891
hsa-miR-130a-5p	0	0	0	0	4	0	0	0	0	0
hsa-miR-130b-3p	276	206	202	118	157	85	592	53	219	293
hsa-miR-130b-5p	14	19	50	12	12	27	52	3	14	0
hsa-miR-132-3p	72	48	126	51	163	108	97	19	125	51
hsa-miR-132-5p	13	8	20	9	10	12	11	19	41	0
hsa-miR-133a-3p	125	75	277	123	156	155	294	3641	3362	547
hsa-miR-133a-5p	0	10	0	0	0	0	0	16	19	9
hsa-miR-133b	11	0	0	0	3	0	1	152	224	10
hsa-miR-134-5p	72	67	103	76	78	63	339	16	55	120
hsa-miR-1343-3p	0	6	3	9	18	7	28	5	13	0
hsa-miR-1343-5p	0	0	4	0	0	0	0	0	0	0
hsa-miR-135a-3p	0	0	6	0	0	0	0	0	0	0
hsa-miR-135a-5p	25	34	0	12	41	22	1	50	117	23
hsa-miR-135b-5p	0	0	0	0	0	0	0	13	23	0
hsa-miR-136-3p	13	0	0	9	10	8	24	18	29	15
hsa-miR-136-5p	3	0	0	0	9	5	12	7	15	0
hsa-miR-137-3p	49	0	14	23	7	7	4	62	105	57
hsa-miR-137-5p	0	0	0	2	0	0	0	0	0	0
hsa-miR-138-1-3p	0	0	0	0	0	0	0	0	0	9
hsa-miR-138-2-3p	0	0	0	7	0	0	0	1	0	0
hsa-miR-138-5p	11	13	33	10	7	8	0	43	96	13
hsa-miR-139-3p	90	90	401	46	51	86	128	19	66	131
hsa-miR-139-5p	70	100	81	44	29	46	105	11	83	39
hsa-miR-140-3p	2755	4719	7962	3818	5083	4949	13007	2167	5269	2733
hsa-miR-140-5p	785	519	669	320	555	273	676	138	346	265
hsa-miR-141-3p	572	623	147	261	346	506	276	51	168	457
hsa-miR-141-5p	1	0	21	0	0	0	0	6	2	0
hsa-miR-142-3p	16081	27526	22973	12524	19306	14112	22811	9865	21569	26600
hsa-miR-142-5p	17037	29087	31796	26079	39686	28452	39957	7076	25687	14795
hsa-miR-143-3p	4972	4148	11763	2738	4934	3562	11349	6845	15708	2958
hsa-miR-143-5p	102	84	173	11	44	34	75	70	66	33
hsa-miR-144-3p	7477	12606	3643	4854	10219	5817	7618	4110	8451	3788
hsa-miR-144-5p	4412	9014	1536	1477	2704	1878	1562	2165	4116	1038
hsa-miR-145-3p	25	18	129	38	56	48	73	17	78	18
hsa-miR-145-5p	292	480	1619	198	266	461	833	325	527	278
hsa-miR-1468-5p	6	5	8	27	0	11	28	1	8	41
hsa-miR-1469	0	0	0	31	40	16	0	5	23	0
hsa-miR-146a-3p	14	5	5	22	80	7	14	2	0	0
hsa-miR-146a-5p	8984	11424	16217	14725	18404	22452	32611	2328	5623	15403
hsa-miR-146b-3p	36	64	86	41	43	64	25	2	22	38
hsa-miR-146b-5p	881	2082	834	2066	3356	4134	1244	204	291	559
hsa-miR-147b-3p	5	0	0	0	0	0	8	18	45	0
hsa-miR-147b-5p	0	0	0	0	0	1	0	0	0	0
hsa-miR-148a-3p	8273	9143	18635	7368	8952	4943	20647	3364	17518	30453
hsa-miR-148a-5p	0	13	40	0	19	0	12	1	52	11
hsa-miR-148b-3p	2651	3533	5049	3037	4325	3051	8614	1190	5945	4476
hsa-miR-148b-5p	86	49	12	33	47	43	85	13	37	20
hsa-miR-149-5p	0	0	0	0	0	0	5	36	78	5
hsa-miR-150-3p	183	89	157	95	162	207	157	7	41	42
hsa-miR-150-5p	19800	48668	10304	51843	81620	99885	40266	1717	7279	14479
hsa-miR-151a-3p	2146	2157	3960	1680	2320	2175	11451	644	1521	3551
hsa-miR-151a-5p	8	0	8	0	0	4	37	2	4	51
hsa-miR-151b	0	0	0	0	0	0	1	0	0	0
hsa-miR-152-3p	528	520	553	443	564	536	795	210	384	1096
hsa-miR-152-5p	0	0	13	0	0	0	0	5	0	0
hsa-miR-153-3p	0	1	0	4	14	3	0	12	15	13
hsa-miR-1537-3p	13	0	8	0	0	3	16	3	25	2
hsa-miR-1537-5p	0	8	0	3	0	4	0	0	0	0
hsa-miR-1538	13	5	0	0	0	3	13	2	0	16
hsa-miR-154-5p	0	8	0	2	13	0	0	6	24	0
hsa-miR-155-5p	1286	2039	543	2141	3871	3890	1285	153	618	690
hsa-miR-15a-3p	0	0	18	0	8	0	15	1	0	8
hsa-miR-15a-5p	7954	9622	4194	5309	11904	6840	19855	2389	8089	7618
hsa-miR-15b-3p	169	436	409	304	521	454	918	142	216	277
hsa-miR-15b-5p	5850	8769	4341	3565	7141	5096	17136	3344	5483	5411
hsa-miR-16-1-3p	0	3	9	11	10	0	9	0	9	0
hsa-miR-16-2-3p	165	200	143	98	247	169	469	44	176	221
hsa-miR-16-5p	1678155	2016484	1157604	891104	1432788	935589	3861462	275995	852397	1545074
hsa-miR-17-3p	12	40	0	22	65	40	34	22	63	23
hsa-miR-17-5p	1119	1314	502	447	734	503	1746	152	303	633
hsa-miR-181a-2-3p	31	99	161	113	399	530	519	42	127	51
hsa-miR-181a-3p	7	9	72	62	123	114	71	50	80	59
hsa-miR-181a-5p	802	1364	1345	1112	2635	1752	2673	338	1718	962
hsa-miR-181b-2-3p	0	9	10	0	2	10	0	3	0	0
hsa-miR-181b-3p	0	0	0	4	9	6	0	0	7	0
hsa-miR-181b-5p	175	269	328	215	421	570	689	95	402	256
hsa-miR-181c-3p	0	12	26	23	7	27	37	7	32	0
hsa-miR-181c-5p	0	0	30	0	67	20	9	4	19	1
hsa-miR-181d-3p	0	0	0	0	0	0	2	3	0	0
hsa-miR-181d-5p	0	4	12	14	11	0	14	1	28	1
hsa-miR-182-3p	0	8	0	0	7	2	3	0	0	0
hsa-miR-182-5p	8250	10750	3168	2404	4173	2609	6184	1358	1839	2790
hsa-miR-1827	2	0	4	0	0	0	0	0	0	0
hsa-miR-183-3p	0	0	0	0	0	1	11	3	0	0
hsa-miR-183-5p	2189	3346	1274	831	1314	959	3630	522	796	866
hsa-miR-184	27	8	18	992	215	247	65	1935	1957	790
hsa-miR-1843	83	97	41	53	49	33	217	27	44	41
hsa-miR-185-3p	156	213	116	74	96	103	467	41	67	66
hsa-miR-185-5p	8844	15504	8409	5549	9709	7719	37633	3057	5940	3989
hsa-miR-186-3p	11	16	0	0	2	11	14	1	18	0
hsa-miR-186-5p	2404	3109	3730	2327	3730	2693	6387	744	2401	1106
hsa-miR-187-3p	14	3	0	1	12	4	6	31	32	0
hsa-miR-187-5p	6	0	0	0	0	0	0	0	0	0
hsa-miR-188-5p	1	8	26	4	8	8	14	0	10	12
hsa-miR-18a-3p	25	9	80	19	64	48	195	23	54	15
hsa-miR-18a-5p	508	737	336	170	297	220	545	71	146	202
hsa-miR-18b-3p	0	0	0	1	0	4	1	0	10	1
hsa-miR-18b-5p	44	31	9	17	16	11	48	1	15	19
hsa-miR-1908-3p	0	4	0	0	4	2	15	0	0	0
hsa-miR-1908-5p	32	34	38	28	43	17	145	6	1	3
hsa-miR-190a-3p	0	0	0	0	0	14	0	0	0	0
hsa-miR-190a-5p	4906	7446	1040	1712	3114	2056	1514	915	1525	899
hsa-miR-190b-5p	126	99	122	52	103	88	211	17	149	155
hsa-miR-191-3p	6	23	100	3	8	23	97	14	9	70
hsa-miR-191-5p	9361	25005	42280	13006	18998	19885	48542	7705	14175	5523
hsa-miR-1910-5p	0	0	0	0	0	0	0	0	3	0
hsa-miR-1911-5p	0	0	0	0	0	0	0	3	6	0
hsa-miR-192-3p	0	9	0	3	13	3	0	9	0	0
hsa-miR-192-5p	5115	6580	4297	8517	10244	5350	6323	4079	5425	9773
hsa-miR-193a-5p	929	714	3603	416	622	451	1936	232	1938	2278
hsa-miR-193b-3p	0	0	27	4	13	2	0	1	0	13
hsa-miR-193b-5p	59	6	64	49	26	24	33	0	6	226
hsa-miR-194-3p	0	0	0	3	5	0	1	4	0	0
hsa-miR-194-5p	2350	2834	1611	3017	4252	2565	3580	1774	2652	5398
hsa-miR-195-3p	0	22	18	5	3	0	0	0	0	12
hsa-miR-195-5p	405	355	167	201	353	164	334	110	136	447
hsa-miR-196a-1-3p	0	0	0	10	0	0	2	0	0	0
hsa-miR-196a-3p	0	0	0	0	0	0	0	1	0	0
hsa-miR-196a-5p	20	42	12	43	91	48	50	78	93	66
hsa-miR-196b-5p	377	362	364	148	285	178	964	125	370	297
hsa-miR-197-3p	714	690	2839	381	793	523	1949	294	1034	524
hsa-miR-197-5p	0	0	8	2	0	4	20	0	0	0
hsa-miR-1976	6	27	9	0	5	14	16	1	0	14
hsa-miR-199a-3p	5522	4338	12451	5530	7828	6145	16964	3397	12723	14062
hsa-miR-199a-5p	148	88	251	151	196	173	282	167	257	231
hsa-miR-199b-3p	5522	4338	12451	5515	7828	6145	16955	3394	12711	14062
hsa-miR-199b-5p	123	230	792	111	214	149	277	162	391	51
hsa-miR-19a-3p	1268	2455	1890	1606	2239	1637	2809	396	989	878
hsa-miR-19b-1-5p	0	6	1	3	0	3	7	0	0	0
hsa-miR-19b-3p	5137	9048	7610	5557	8060	6870	10466	1624	3016	3120
hsa-miR-200a-3p	630	285	303	192	213	263	119	939	1424	326
hsa-miR-200a-5p	0	5	0	0	0	0	0	0	0	0
hsa-miR-200b-3p	351	108	48	69	92	154	65	211	287	86
hsa-miR-200b-5p	45	9	0	3	6	1	0	18	13	3
hsa-miR-200c-3p	200	222	90	72	141	191	147	44	99	113
hsa-miR-200c-5p	0	0	1	0	6	0	0	0	0	0
hsa-miR-202-3p	0	0	0	0	0	0	8	0	0	0
hsa-miR-202-5p	0	0	0	9	15	5	6	2	0	0
hsa-miR-203a-3p	18	21	16	85	127	42	39	243	345	77
hsa-miR-203b-3p	0	0	0	0	0	0	0	7	0	0
hsa-miR-204-5p	59	27	36	43	30	24	44	69	57	20
hsa-miR-205-5p	180	104	325	76	257	152	460	109	270	143
hsa-miR-206	114	43	196	48	47	161	110	1887	1892	1082
hsa-miR-208a-3p	0	2	23	0	0	0	0	0	0	0
hsa-miR-208a-5p	0	0	4	0	0	0	0	0	0	0
hsa-miR-208b-3p	0	22	0	6	0	14	1	7	11	0
hsa-miR-20a-3p	0	40	14	10	13	6	19	5	18	0
hsa-miR-20a-5p	5916	9996	4096	6315	10282	6650	11653	1222	3596	3830
hsa-miR-20b-3p	0	0	0	3	0	0	0	0	0	0
hsa-miR-20b-5p	1579	2934	1232	1283	1942	1613	4745	439	827	611
hsa-miR-21-3p	48	43	80	56	32	50	39	21	154	49
hsa-miR-21-5p	43787	42209	43364	44437	93499	64666	70700	11818	52680	77878
hsa-miR-210-3p	46	86	109	51	103	126	268	45	90	150
hsa-miR-210-5p	0	0	0	4	0	0	6	0	0	0
hsa-miR-211-5p	8	13	7	0	0	0	5	6	0	6
hsa-miR-2110	219	230	386	81	160	95	703	37	125	80
hsa-miR-2114-5p	0	0	0	0	0	0	2	0	0	0
hsa-miR-2115-3p	0	0	66	0	0	0	20	1	37	0
hsa-miR-2115-5p	0	2	9	0	0	0	4	0	8	0
hsa-miR-2116-3p	0	15	0	17	8	7	7	3	7	1
hsa-miR-2116-5p	18	0	0	0	0	0	4	0	0	0
hsa-miR-212-3p	12	0	0	0	6	0	5	1	0	0
hsa-miR-212-5p	0	0	0	0	5	0	0	8	0	0
hsa-miR-214-3p	0	6	18	7	27	14	6	14	6	14
hsa-miR-214-5p	0	5	0	3	0	0	0	2	5	25
hsa-miR-215-3p	0	0	13	0	0	0	0	0	0	0
hsa-miR-215-5p	833	578	132	281	371	629	123	2136	2308	465
hsa-miR-216a-5p	16	0	8	0	10	4	7	36	59	0
hsa-miR-217-5p	8	0	0	0	0	8	2	21	44	0
hsa-miR-218-2-3p	27	0	0	0	0	0	0	0	0	0
hsa-miR-218-5p	109	28	113	41	52	29	22	122	166	113
hsa-miR-219a-1-3p	0	0	6	5	8	6	5	3	0	0
hsa-miR-219a-2-3p	0	0	0	2	0	6	0	29	99	0
hsa-miR-219a-5p	0	10	11	5	0	5	4	22	21	0
hsa-miR-219b-5p	0	2	0	4	0	0	0	2	0	0
hsa-miR-22-3p	2762	3477	4542	2257	4944	2548	7303	937	3179	5171
hsa-miR-22-5p	32	48	16	31	25	56	71	20	85	81
hsa-miR-221-3p	2047	2073	4906	2088	4662	3383	7309	848	4278	4610
hsa-miR-221-5p	11	14	16	15	38	19	23	5	43	0
hsa-miR-222-3p	351	374	820	356	622	347	1265	109	883	739
hsa-miR-222-5p	0	0	4	3	12	0	0	1	9	0
hsa-miR-223-3p	114795	173780	954401	104465	105133	87618	491321	58384	181260	59062
hsa-miR-223-5p	981	1011	4948	635	780	478	5002	376	2839	839
hsa-miR-224-5p	69	69	304	125	90	194	422	35	85	188
hsa-miR-2276-3p	0	0	0	0	0	4	8	0	0	0
hsa-miR-2277-3p	0	9	15	0	11	10	49	1	11	0
hsa-miR-2277-5p	9	4	0	0	10	0	0	0	2	0
hsa-miR-2278	0	0	0	2	6	4	9	0	0	0
hsa-miR-2355-3p	0	27	79	14	7	26	27	7	139	67
hsa-miR-2355-5p	0	0	0	3	0	1	4	4	0	0
hsa-miR-23a-3p	6399	6858	18111	5964	8662	8199	19300	2246	12197	6960
hsa-miR-23a-5p	63	24	27	4	8	12	67	4	29	21
hsa-miR-23b-3p	1095	989	1572	926	1656	982	2148	393	1113	1912
hsa-miR-23b-5p	19	22	53	10	27	7	47	8	0	53
hsa-miR-23c	0	15	2	0	1	7	8	0	1	2
hsa-miR-24-2-5p	0	0	12	0	0	0	0	0	0	0
hsa-miR-24-3p	4666	5513	10165	4549	6055	5476	11560	1705	5984	5191
hsa-miR-25-3p	32795	51207	65624	26185	44296	37407	149855	10966	21726	17697
hsa-miR-25-5p	89	99	132	31	56	51	204	4	43	44
hsa-miR-26a-1-3p	0	20	23	8	19	12	37	5	15	14
hsa-miR-26a-2-3p	0	6	26	14	31	27	30	3	57	0
hsa-miR-26a-5p	22685	32403	19826	26381	46640	32953	31687	8874	29663	21150
hsa-miR-26b-3p	41	31	121	33	46	34	149	13	62	70
hsa-miR-26b-5p	45981	65639	29811	40989	67198	46742	47443	10663	27271	25582
hsa-miR-27a-3p	1899	2534	4706	2337	3219	2253	5063	736	6080	2096
hsa-miR-27a-5p	0	8	20	34	28	34	114	7	66	41
hsa-miR-27b-3p	2066	2230	2525	2914	3464	1928	3092	837	2551	5918
hsa-miR-27b-5p	0	0	0	2	0	0	2	2	0	0
hsa-miR-28-3p	263	378	967	489	516	597	1258	62	448	288
hsa-miR-28-5p	0	15	0	20	18	18	29	1	14	0
hsa-miR-296-3p	0	0	0	9	5	5	3	2	0	0
hsa-miR-296-5p	134	91	128	37	62	55	280	18	35	71
hsa-miR-299-3p	0	0	0	0	7	0	0	1	0	0
hsa-miR-299-5p	0	0	0	7	0	3	0	3	0	0
hsa-miR-29a-3p	4789	6651	7185	10106	17311	14184	7124	3170	8673	8879
hsa-miR-29a-5p	0	16	20	3	16	24	5	4	12	10
hsa-miR-29b-1-5p	0	0	17	0	4	2	6	3	4	0
hsa-miR-29b-2-5p	42	40	0	7	2	10	47	6	27	26
hsa-miR-29b-3p	2843	4378	1681	3713	6795	4893	2657	880	2117	1577
hsa-miR-29c-3p	6434	9329	8126	8722	14309	10535	9755	2225	10114	9515
hsa-miR-29c-5p	98	116	114	130	238	124	231	43	92	103
hsa-miR-301a-3p	473	778	224	376	395	392	320	100	208	208
hsa-miR-301a-5p	0	0	0	0	7	0	0	0	0	0
hsa-miR-301b-3p	1	10	0	10	30	9	24	2	17	19
hsa-miR-3064-3p	0	0	0	0	3	0	0	0	0	0
hsa-miR-3064-5p	0	0	6	6	10	5	4	1	0	0
hsa-miR-3065-3p	0	0	0	0	0	7	0	0	0	0
hsa-miR-3065-5p	15	12	10	8	9	16	18	3	25	22
hsa-miR-3074-5p	0	20	28	6	0	4	4	10	4	6
hsa-miR-3085-3p	0	0	0	0	0	0	0	2	0	0
hsa-miR-30a-3p	227	180	111	98	163	130	116	95	122	107
hsa-miR-30a-5p	3089	3009	3066	3609	4429	2893	2859	1605	2899	3506
hsa-miR-30b-3p	0	0	0	0	0	0	3	0	6	0
hsa-miR-30b-5p	206	463	200	361	507	380	301	154	290	100
hsa-miR-30c-1-3p	0	1	0	7	14	0	21	0	0	0
hsa-miR-30c-2-3p	0	0	0	0	0	5	11	25	31	4
hsa-miR-30c-5p	990	1774	2352	986	1144	987	2157	867	1245	842
hsa-miR-30d-3p	0	9	17	9	14	31	54	4	26	8
hsa-miR-30d-5p	10846	15697	29011	15114	21761	17760	72825	5233	19465	15887
hsa-miR-30e-3p	477	746	918	549	1008	671	855	260	649	302
hsa-miR-30e-5p	24547	34189	34339	25240	34904	25385	46893	6054	26756	24130
hsa-miR-31-5p	0	32	17	56	125	187	24	76	97	16
hsa-miR-3115	0	0	0	0	0	0	2	0	6	0
hsa-miR-3117-3p	0	13	0	4	6	0	6	0	0	0
hsa-miR-3120-3p	0	0	9	0	0	0	12	0	0	18
hsa-miR-3122	0	0	0	0	0	0	5	0	0	0
hsa-miR-3124-3p	0	0	0	0	0	0	8	0	0	0
hsa-miR-3124-5p	7	0	7	0	5	7	16	0	0	22
hsa-miR-3127-3p	0	0	3	0	0	3	0	0	0	0
hsa-miR-3127-5p	7	0	0	0	16	0	0	0	0	2
hsa-miR-3128	0	0	0	0	0	0	0	0	8	0
hsa-miR-3129-3p	0	0	5	0	0	0	0	0	0	0
hsa-miR-3129-5p	0	0	0	0	0	0	5	0	0	0
hsa-miR-3130-3p	0	0	24	2	9	0	0	0	4	0
hsa-miR-3130-5p	0	0	0	0	0	3	0	0	9	0
hsa-miR-3135a	0	0	10	0	0	0	12	0	0	0
hsa-miR-3136-5p	0	0	0	0	2	17	15	1	0	8
hsa-miR-3138	5	0	6	2	0	9	32	0	27	19
hsa-miR-3140-3p	0	7	7	9	6	7	25	2	25	0
hsa-miR-3143	4	12	26	10	19	6	57	3	0	0
hsa-miR-3146	0	0	0	0	0	0	11	0	0	0
hsa-miR-3149	0	0	0	0	0	6	0	0	0	0
hsa-miR-3150a-3p	0	0	0	0	0	4	8	1	0	0
hsa-miR-3150a-5p	0	6	1	0	0	0	4	0	0	0
hsa-miR-3150b-3p	0	0	31	0	5	2	20	3	0	0
hsa-miR-3150b-5p	0	0	11	0	0	4	0	0	8	0
hsa-miR-3153	0	0	0	0	0	4	0	0	0	0
hsa-miR-3154	0	0	1	0	0	0	3	0	0	0
hsa-miR-3157-3p	0	0	0	0	0	0	2	0	0	0
hsa-miR-3157-5p	0	3	15	8	7	7	24	2	3	0
hsa-miR-3158-3p	9	0	13	9	36	8	25	7	16	0
hsa-miR-3159	0	0	0	0	0	2	0	0	0	0
hsa-miR-3160-3p	0	0	0	0	0	0	0	0	0	8
hsa-miR-3163	7	11	0	0	0	0	4	0	0	0
hsa-miR-3164	1	6	0	0	0	7	13	1	0	0
hsa-miR-3168	7	1	0	0	68	0	0	0	1	2
hsa-miR-3173-3p	0	0	0	0	0	11	0	0	0	0
hsa-miR-3173-5p	44	66	142	26	64	21	99	6	44	34
hsa-miR-3174	0	0	0	0	0	6	3	0	0	0
hsa-miR-3175	0	0	0	0	0	0	8	0	0	0
hsa-miR-3176	10	21	0	0	3	4	3	0	8	0
hsa-miR-3177-3p	0	0	0	0	0	0	2	2	0	0
hsa-miR-3177-5p	0	0	0	0	0	0	2	0	0	0
hsa-miR-3179	0	0	0	0	0	0	14	1	0	4
hsa-miR-3180	0	0	0	0	0	3	13	0	0	0
hsa-miR-3180-3p	0	0	0	0	0	3	13	0	0	0
hsa-miR-3186-3p	0	0	0	0	0	0	6	0	0	0
hsa-miR-3187-3p	27	26	33	2	5	2	90	2	12	16
hsa-miR-3188	0	10	0	0	0	0	0	0	0	0
hsa-miR-3190-3p	0	0	0	0	6	0	0	0	0	0
hsa-miR-3191-3p	0	0	0	0	0	0	1	0	0	0
hsa-miR-3191-5p	0	0	10	0	0	0	3	0	0	0
hsa-miR-3192-5p	0	0	0	0	0	0	15	0	3	11
hsa-miR-3198	0	0	0	0	0	0	14	1	0	20
hsa-miR-3199	0	0	0	0	1	1	0	0	0	0
hsa-miR-32-3p	0	0	0	3	0	3	4	0	0	0
hsa-miR-32-5p	1115	1127	446	868	2413	1112	2728	334	914	1332
hsa-miR-3200-3p	104	47	16	42	67	16	112	12	10	0
hsa-miR-3200-5p	47	28	0	3	8	1	0	1	0	0
hsa-miR-3202	0	0	0	8	2	0	8	0	0	0
hsa-miR-320a-3p	1329	1566	2581	723	1481	1123	4713	224	1081	1813
hsa-miR-320a-5p	0	7	0	0	0	0	0	0	0	0
hsa-miR-320b	67	90	155	55	69	25	125	7	56	23
hsa-miR-320c	15	23	20	10	19	3	32	1	45	20
hsa-miR-320d	2	1	16	0	0	2	8	0	2	25
hsa-miR-320e	1	3	2	0	0	0	15	0	0	11
hsa-miR-323a-3p	21	26	10	13	4	10	32	13	17	18
hsa-miR-323b-3p	0	0	11	9	12	22	38	2	0	18
hsa-miR-324-3p	130	100	162	52	148	70	381	16	71	98
hsa-miR-324-5p	514	644	451	202	412	277	1687	123	222	179
hsa-miR-326	29	50	333	59	60	67	288	44	165	49
hsa-miR-328-3p	557	778	2450	482	526	532	2045	347	1255	908
hsa-miR-329-3p	0	0	0	3	18	0	6	1	0	0
hsa-miR-329-5p	0	0	0	0	0	0	0	3	0	0
hsa-miR-330-3p	16	0	4	20	7	20	65	0	0	8
hsa-miR-330-5p	1	9	31	9	4	10	0	12	30	0
hsa-miR-331-3p	70	95	139	42	55	57	103	8	37	40
hsa-miR-331-5p	0	0	8	2	10	0	30	1	0	15
hsa-miR-335-3p	42	3	50	10	23	44	34	5	8	34
hsa-miR-335-5p	715	878	1405	946	1039	915	1665	213	885	1241
hsa-miR-337-3p	0	0	0	0	4	0	6	0	0	0
hsa-miR-337-5p	0	2	2	12	11	7	23	3	0	34
hsa-miR-338-3p	247	355	1254	323	465	364	568	242	917	155
hsa-miR-338-5p	0	0	0	4	0	0	3	0	30	0
hsa-miR-339-3p	109	164	341	115	138	125	509	48	146	154
hsa-miR-339-5p	93	328	819	165	240	305	686	161	203	164
hsa-miR-33a-3p	0	0	0	0	0	0	2	2	0	0
hsa-miR-33a-5p	11	11	49	47	49	41	66	28	164	98
hsa-miR-33b-3p	0	0	6	0	0	0	0	0	0	0
hsa-miR-33b-5p	24	25	11	0	11	1	14	2	0	7
hsa-miR-340-3p	12	49	8	7	6	19	20	1	11	29
hsa-miR-340-5p	441	547	914	610	1031	800	926	174	1355	559
hsa-miR-342-3p	5944	14245	9835	15463	23217	30774	16388	1066	3360	6079
hsa-miR-342-5p	9	43	30	10	60	62	36	4	0	6
hsa-miR-345-3p	0	0	0	0	6	0	0	3	0	0
hsa-miR-345-5p	81	188	423	132	186	112	408	52	402	77
hsa-miR-34a-3p	0	0	7	0	0	0	0	0	0	0
hsa-miR-34a-5p	314	361	405	443	393	418	238	223	271	1246
hsa-miR-34b-3p	0	15	26	0	6	0	5	1	16	0
hsa-miR-34b-5p	0	0	0	3	0	0	0	4	0	0
hsa-miR-34c-3p	0	0	0	0	0	0	2	4	5	1
hsa-miR-34c-5p	7	38	0	10	49	4	9	21	60	0
hsa-miR-3605-3p	58	75	113	44	28	12	215	20	94	111
hsa-miR-3605-5p	0	21	11	0	0	1	34	4	6	0
hsa-miR-3609	0	0	11	6	1	0	0	3	0	0
hsa-miR-361-3p	378	722	1168	610	1198	1382	2365	175	548	269
hsa-miR-361-5p	917	896	2081	928	1486	1415	3232	318	1521	1258
hsa-miR-3611	0	0	20	3	0	23	4	0	17	23
hsa-miR-3613-3p	0	1	16	8	7	30	24	3	25	3
hsa-miR-3613-5p	268	219	79	106	267	147	932	44	81	151
hsa-miR-3614-3p	0	0	7	0	0	0	0	0	2	0
hsa-miR-3614-5p	0	4	111	6	10	7	13	1	20	0
hsa-miR-3615	902	1312	4035	499	904	814	5310	393	4490	1226
hsa-miR-3617-5p	0	0	0	0	0	0	0	3	0	0
hsa-miR-3619-3p	0	0	0	0	0	0	2	0	0	0
hsa-miR-362-3p	0	0	11	5	7	6	0	5	13	0
hsa-miR-362-5p	2	13	4	4	33	8	33	29	16	8
hsa-miR-3620-3p	0	0	0	1	1	0	0	0	0	0
hsa-miR-3622a-3p	0	1	0	0	0	0	0	0	0	0
hsa-miR-3622a-5p	0	0	0	0	0	0	0	2	0	0
hsa-miR-363-3p	1167	1808	805	771	2248	1209	2654	445	1016	812
hsa-miR-363-5p	0	14	0	0	7	0	5	0	0	0
hsa-miR-3648	0	0	0	0	0	0	0	4	0	0
hsa-miR-365a-3p	109	149	531	290	265	153	190	62	129	244
hsa-miR-365a-5p	0	0	0	0	0	0	0	0	0	16
hsa-miR-365b-3p	109	149	531	290	265	153	190	62	129	244
hsa-miR-365b-5p	0	0	0	5	0	3	0	1	0	9
hsa-miR-3661	0	0	0	0	0	0	3	0	0	0
hsa-miR-3667-3p	0	0	0	0	0	0	1	0	0	0
hsa-miR-3667-5p	7	0	0	17	0	5	7	5	0	0
hsa-miR-3678-3p	0	0	0	0	0	0	1	0	0	0
hsa-miR-3679-5p	0	4	13	9	1	8	16	0	8	0
hsa-miR-3680-3p	0	0	0	0	0	1	1	0	0	0
hsa-miR-3680-5p	8	0	13	0	0	0	0	1	0	0
hsa-miR-3682-3p	0	0	12	0	0	0	1	0	0	0
hsa-miR-3683	0	0	0	0	0	0	0	1	0	0
hsa-miR-3688-3p	3	33	59	19	26	31	61	10	14	64
hsa-miR-3688-5p	0	0	0	0	0	9	0	0	3	0
hsa-miR-369-3p	9	13	17	3	31	8	25	16	5	9
hsa-miR-369-5p	18	0	19	12	33	39	30	11	20	28
hsa-miR-3690	0	0	0	10	0	0	0	0	0	0
hsa-miR-3691-5p	0	0	0	0	0	0	5	0	0	0
hsa-miR-370-3p	17	10	22	15	3	15	60	9	11	30
hsa-miR-371b-5p	0	0	0	0	0	0	1	2	0	0
hsa-miR-374a-3p	131	195	55	120	178	121	51	37	50	85
hsa-miR-374a-5p	1370	2691	589	1218	3180	1538	1007	335	907	496
hsa-miR-374b-3p	0	0	0	4	6	21	17	0	5	0
hsa-miR-374b-5p	82	98	71	108	212	146	192	32	82	27
hsa-miR-374c-3p	0	0	0	0	0	0	0	0	5	0
hsa-miR-374c-5p	0	1	0	1	0	0	0	0	16	0
hsa-miR-375-3p	2436	1329	564	363	774	1168	458	131	207	1016
hsa-miR-376a-3p	25	25	9	21	42	10	28	14	23	45
hsa-miR-376a-5p	0	0	0	0	0	0	0	1	0	0
hsa-miR-376b-3p	0	0	0	0	0	4	5	7	0	1
hsa-miR-376b-5p	0	0	0	11	0	4	0	0	7	0
hsa-miR-376c-3p	4	0	9	25	28	4	20	2	0	12
hsa-miR-376c-5p	0	0	0	11	0	4	0	0	7	0
hsa-miR-377-3p	25	9	0	2	38	22	6	0	12	5
hsa-miR-377-5p	0	0	0	0	0	4	5	0	0	14
hsa-miR-378a-3p	17	69	105	60	175	80	85	50	90	121
hsa-miR-378a-5p	47	32	113	56	78	37	161	62	50	19
hsa-miR-378c	0	0	0	0	1	0	1	7	2	4
hsa-miR-378d	0	0	0	0	0	0	1	1	0	1
hsa-miR-378f	1	1	1	0	2	0	1	0	0	1
hsa-miR-378g	0	0	0	0	0	0	0	0	14	0
hsa-miR-378i	0	0	0	0	0	1	0	0	1	1
hsa-miR-379-5p	27	34	0	27	41	35	62	57	14	78
hsa-miR-380-5p	0	0	0	0	0	0	0	1	6	0
hsa-miR-381-3p	0	51	17	52	57	22	58	46	76	23
hsa-miR-382-3p	0	5	0	6	0	0	3	4	0	0
hsa-miR-382-5p	103	68	173	125	136	128	471	60	95	238
hsa-miR-383-5p	0	0	0	0	0	0	0	4	11	0
hsa-miR-384	0	11	0	0	0	3	0	12	27	0
hsa-miR-3909	0	0	0	0	0	0	5	2	0	0
hsa-miR-3911	0	0	0	0	0	0	1	0	0	0
hsa-miR-3912-3p	13	11	0	0	0	8	0	0	3	22
hsa-miR-3912-5p	0	0	0	0	0	1	0	0	0	0
hsa-miR-3913-3p	0	0	0	0	0	0	6	0	0	0
hsa-miR-3913-5p	0	25	19	10	25	3	40	6	33	0
hsa-miR-3917	0	0	0	0	0	0	0	1	0	0
hsa-miR-3920	0	0	0	0	0	1	0	0	0	0
hsa-miR-3928-3p	13	35	30	0	6	8	21	1	27	14
hsa-miR-3928-5p	9	0	0	0	0	4	0	0	0	0
hsa-miR-3934-5p	0	0	0	0	8	0	0	0	0	0
hsa-miR-3939	0	1	0	0	0	0	10	0	0	0
hsa-miR-3940-3p	15	24	36	3	5	9	85	1	17	4
hsa-miR-3940-5p	0	0	0	0	0	0	3	0	0	0
hsa-miR-3942-5p	14	0	0	0	0	4	9	1	0	0
hsa-miR-3943	0	0	0	0	0	0	0	1	0	0
hsa-miR-409-3p	91	121	208	200	185	129	686	35	66	417
hsa-miR-409-5p	3	0	0	3	0	6	11	0	9	0
hsa-miR-410-3p	0	0	0	3	0	0	0	0	0	0
hsa-miR-411-3p	0	0	0	0	0	0	0	0	2	0
hsa-miR-411-5p	23	2	0	14	64	10	45	22	90	41
hsa-miR-412-5p	0	0	0	0	0	0	4	0	11	0
hsa-miR-421	185	291	332	215	214	264	1014	88	305	217
hsa-miR-422a	0	0	1	0	0	2	3	1	1	3
hsa-miR-423-3p	624	916	1999	404	1094	758	2410	269	1157	820
hsa-miR-423-5p	10956	12986	31683	5384	8228	8376	75841	2997	19956	22769
hsa-miR-424-3p	32	14	18	10	4	10	60	3	10	19
hsa-miR-424-5p	408	517	911	468	525	406	1039	230	2316	315
hsa-miR-425-3p	158	309	923	251	291	225	1322	131	613	228
hsa-miR-425-5p	5308	7328	14772	4033	9192	5598	27120	2422	6770	4674
hsa-miR-4286	0	0	1	0	0	0	0	0	0	0
hsa-miR-429	193	196	28	38	69	97	11	6	8	41
hsa-miR-431-3p	0	6	0	0	0	3	0	4	10	0
hsa-miR-431-5p	15	3	15	30	57	46	142	18	28	67
hsa-miR-432-5p	48	76	32	83	118	76	410	17	63	180
hsa-miR-4326	15	28	58	8	10	19	67	7	35	0
hsa-miR-433-3p	0	1	0	0	0	0	0	0	0	0
hsa-miR-4422	0	0	0	0	0	0	4	0	0	0
hsa-miR-4429	0	0	0	0	1	0	1	0	0	1
hsa-miR-4433a-5p	0	3	68	0	0	15	11	1	0	3
hsa-miR-4433b-3p	0	0	8	12	9	5	97	6	5	36
hsa-miR-4433b-5p	115	135	545	49	129	322	878	55	172	390
hsa-miR-4435	0	0	0	3	0	0	0	1	0	0
hsa-miR-4437	0	0	0	0	0	0	5	0	0	0
hsa-miR-4440	6	0	35	0	0	0	16	3	0	0
hsa-miR-4445-5p	0	0	0	0	0	0	0	0	0	37
hsa-miR-4446-3p	0	0	12	0	0	8	44	0	0	0
hsa-miR-4446-5p	0	0	0	0	0	0	1	0	0	0
hsa-miR-4449	8	0	27	0	0	0	5	1	19	0
hsa-miR-4454	0	0	0	0	0	0	6	9	26	0
hsa-miR-4457	0	0	0	0	0	0	0	1	0	0
hsa-miR-4467	0	28	24	9	0	4	49	0	0	6
hsa-miR-4470	0	0	0	0	2	0	3	0	0	0
hsa-miR-4473	0	0	0	0	0	0	6	0	0	0
hsa-miR-4474-3p	0	10	0	0	0	0	0	0	0	0
hsa-miR-4479	0	1	6	0	0	0	0	0	0	0
hsa-miR-448	0	0	0	0	0	0	0	8	0	6
hsa-miR-4482-3p	0	0	0	0	0	2	0	0	0	4
hsa-miR-4482-5p	0	0	0	0	0	1	0	0	0	0
hsa-miR-4485-3p	0	9	10	0	0	5	10	6	8	8
hsa-miR-4485-5p	0	0	0	1	0	0	0	0	0	0
hsa-miR-4487	0	0	0	0	0	5	6	2	0	0
hsa-miR-4489	0	0	6	0	0	0	8	0	0	0
hsa-miR-449a	0	5	0	5	0	2	9	7	10	0
hsa-miR-449b-5p	0	0	0	0	0	0	0	3	0	0
hsa-miR-449c-5p	0	0	0	0	10	0	0	0	0	0
hsa-miR-4503	0	0	0	0	7	3	3	0	7	0
hsa-miR-4504	7	7	0	0	6	0	23	2	0	0
hsa-miR-450a-1-3p	24	0	29	11	12	7	27	11	0	0
hsa-miR-450a-2-3p	0	0	29	0	0	4	27	2	0	18
hsa-miR-450a-5p	8	0	18	0	0	4	8	1	0	0
hsa-miR-450b-5p	56	58	142	70	104	64	300	35	429	123
hsa-miR-4510	0	1	0	0	0	0	0	1	1	0
hsa-miR-4511	0	0	0	0	6	1	1	2	0	0
hsa-miR-451a	26585	43115	27018	24848	67295	45511	67315	14578	26970	19247
hsa-miR-452-5p	23	12	25	8	5	19	4	1	36	27
hsa-miR-4520-2-3p	0	0	0	0	0	0	3	2	0	0
hsa-miR-4520-3p	0	0	0	0	0	0	3	2	0	0
hsa-miR-4521	0	0	0	0	0	3	6	0	0	0
hsa-miR-4525	0	0	0	1	0	0	8	0	0	0
hsa-miR-4526	0	10	0	0	0	0	4	0	15	0
hsa-miR-4529-3p	0	0	0	0	2	0	0	0	0	0
hsa-miR-4530	0	0	16	0	0	0	0	0	0	0
hsa-miR-4533	0	0	0	0	0	0	5	0	0	0
hsa-miR-4536-5p	0	0	0	0	0	0	5	0	0	0
hsa-miR-454-3p	4069	6308	1036	1632	3024	2067	1581	727	1011	736
hsa-miR-454-5p	17	59	78	12	44	42	100	12	41	15
hsa-miR-455-3p	0	0	0	0	9	2	0	3	10	13
hsa-miR-455-5p	0	0	6	27	28	3	0	16	40	34
hsa-miR-4632-3p	10	0	17	0	0	10	10	2	0	0
hsa-miR-4635	0	0	0	0	0	1	8	1	0	0
hsa-miR-4637	0	0	0	1	6	0	0	0	0	5
hsa-miR-4638-3p	0	0	0	0	3	0	0	1	0	0
hsa-miR-4638-5p	0	0	0	0	0	0	2	0	0	0
hsa-miR-4639-5p	0	0	0	0	0	0	6	0	0	17
hsa-miR-4644	0	0	0	0	0	0	4	0	0	0
hsa-miR-4645-3p	17	0	0	0	0	0	5	1	8	0
hsa-miR-4646-3p	0	0	0	0	0	1	0	0	2	0
hsa-miR-4646-5p	11	0	0	0	0	0	3	0	0	0
hsa-miR-4654	0	0	0	5	0	0	0	0	0	0
hsa-miR-4657	0	7	0	0	0	0	4	0	12	0
hsa-miR-4659a-3p	0	5	9	8	7	8	0	0	0	0
hsa-miR-4659a-5p	0	0	0	0	0	0	7	0	0	0
hsa-miR-4659b-3p	8	1	0	3	2	1	6	0	0	0
hsa-miR-4659b-5p	0	0	0	0	3	0	13	0	0	0
hsa-miR-4660	0	0	17	0	0	0	22	1	0	0
hsa-miR-4661-5p	0	0	0	0	0	7	0	0	0	0
hsa-miR-4662a-5p	5	0	0	13	9	8	0	0	0	0
hsa-miR-4664-3p	0	0	0	0	0	0	0	0	0	10
hsa-miR-4665-5p	0	0	0	0	0	1	6	0	3	0
hsa-miR-4667-5p	0	0	0	0	0	0	1	0	0	0
hsa-miR-4668-5p	0	5	8	0	0	0	5	1	0	0
hsa-miR-4669	0	0	0	0	0	0	0	3	0	0
hsa-miR-4670-3p	0	0	0	0	0	0	4	0	0	0
hsa-miR-4676-3p	0	0	11	0	0	1	2	3	0	0
hsa-miR-4677-3p	11	13	0	0	0	8	20	0	6	0
hsa-miR-4677-5p	0	0	0	0	11	0	0	0	0	0
hsa-miR-4678	0	0	0	0	5	0	0	0	0	0
hsa-miR-4680-3p	0	0	16	0	0	0	0	0	0	0
hsa-miR-4683	0	0	1	3	0	0	0	1	0	0
hsa-miR-4684-3p	0	9	0	0	0	0	0	0	0	0
hsa-miR-4685-3p	0	28	53	5	16	22	28	1	0	8
hsa-miR-4686	0	0	0	0	0	0	0	0	0	1
hsa-miR-4687-3p	0	0	0	3	0	0	0	0	0	0
hsa-miR-4687-5p	0	28	7	3	0	0	0	0	0	0
hsa-miR-4688	0	0	8	0	0	0	7	0	0	0
hsa-miR-4690-5p	0	0	0	0	3	0	0	0	0	0
hsa-miR-4697-3p	0	0	0	0	0	0	0	0	9	0
hsa-miR-4701-5p	0	0	0	0	7	0	0	0	0	0
hsa-miR-4707-5p	0	0	0	0	0	0	8	0	0	0
hsa-miR-4709-3p	0	0	0	0	0	0	1	0	0	0
hsa-miR-4714-3p	0	0	5	0	0	14	0	0	7	0
hsa-miR-4714-5p	9	0	0	0	0	0	0	0	0	0
hsa-miR-4715-5p	0	0	0	0	0	3	0	0	0	0
hsa-miR-4716-3p	0	0	0	0	0	0	1	0	0	0
hsa-miR-4719	0	0	0	0	1	5	0	0	0	0
hsa-miR-4723-5p	0	0	0	0	7	1	0	0	0	0
hsa-miR-4725-3p	0	0	6	0	0	0	2	0	0	0
hsa-miR-4728-3p	0	0	0	0	0	0	1	0	0	0
hsa-miR-4732-3p	393	679	660	109	132	179	1574	95	172	254
hsa-miR-4732-5p	302	285	324	75	142	87	1569	38	128	393
hsa-miR-4738-3p	0	0	7	0	0	12	9	3	0	0
hsa-miR-4738-5p	0	0	0	0	0	0	1	0	0	0
hsa-miR-4739	0	0	0	0	0	4	0	0	0	0
hsa-miR-4741	0	0	0	0	6	0	6	0	5	0
hsa-miR-4742-3p	21	17	0	2	16	5	25	2	0	0
hsa-miR-4742-5p	0	0	0	0	0	0	8	2	0	0
hsa-miR-4743-5p	0	0	0	0	0	0	2	0	0	0
hsa-miR-4745-3p	0	9	0	0	0	0	4	0	0	0
hsa-miR-4745-5p	0	0	5	0	0	0	0	0	0	0
hsa-miR-4746-5p	0	7	0	0	18	0	11	2	21	3
hsa-miR-4747-5p	0	0	0	0	0	0	2	1	0	0
hsa-miR-4748	0	5	0	0	0	0	6	0	2	0
hsa-miR-4750-5p	1	0	0	0	0	0	9	0	0	0
hsa-miR-4753-3p	0	0	11	0	0	0	11	0	0	0
hsa-miR-4753-5p	0	0	0	6	7	0	5	0	0	0
hsa-miR-4755-3p	0	0	0	0	0	0	0	1	0	0
hsa-miR-4755-5p	7	14	11	0	0	1	11	0	2	0
hsa-miR-4757-3p	0	0	9	0	0	0	0	0	0	0
hsa-miR-4757-5p	0	0	0	0	7	0	0	0	0	0
hsa-miR-4762-3p	0	11	0	0	0	0	0	0	0	0
hsa-miR-4766-3p	0	0	0	0	0	1	1	0	0	0
hsa-miR-4767	0	0	9	0	0	0	0	0	0	0
hsa-miR-4772-3p	0	30	32	43	72	63	61	13	81	1
hsa-miR-4772-5p	0	0	0	0	7	5	0	0	0	0
hsa-miR-4774-5p	0	0	0	8	0	0	0	0	0	0
hsa-miR-4775	0	0	0	0	0	0	2	2	0	12
hsa-miR-4777-3p	0	0	0	0	0	1	0	0	0	0
hsa-miR-4781-3p	14	15	14	0	19	0	1	2	0	0
hsa-miR-4781-5p	0	0	0	0	7	0	0	0	0	0
hsa-miR-4784	0	0	0	1	0	0	0	0	0	0
hsa-miR-4785	0	0	0	0	0	2	3	1	17	0
hsa-miR-4788	0	0	0	0	3	0	0	0	0	0
hsa-miR-4795-3p	0	4	0	0	0	0	0	0	0	0
hsa-miR-4796-3p	0	0	0	0	0	1	0	0	0	0
hsa-miR-4796-5p	0	0	0	0	1	0	0	0	0	0
hsa-miR-4797-3p	0	0	0	0	8	0	0	0	0	0
hsa-miR-4797-5p	0	0	8	0	0	0	0	0	0	0
hsa-miR-4799-5p	0	0	0	0	0	0	2	0	0	0
hsa-miR-4800-5p	0	0	0	0	0	0	4	0	0	0
hsa-miR-4802-5p	0	0	0	0	0	6	2	0	2	0
hsa-miR-4804-5p	0	0	0	0	0	0	5	0	0	0
hsa-miR-483-3p	441	444	373	292	457	269	95	16	33	1506
hsa-miR-483-5p	209	177	620	304	291	246	171	23	40	2484
hsa-miR-484	1698	2173	3385	1119	2800	1739	9809	769	4083	2156
hsa-miR-485-3p	24	28	26	59	53	48	97	8	21	50
hsa-miR-485-5p	0	6	52	11	13	18	22	5	0	0
hsa-miR-486-3p	288	448	320	94	125	226	1231	40	81	212
hsa-miR-486-5p	271752	360417	350947	100053	200046	177801	1222840	49497	229227	325823
hsa-miR-487a-5p	0	0	0	0	0	0	1	0	0	0
hsa-miR-487b-3p	0	7	0	7	6	12	14	8	0	14
hsa-miR-488-3p	0	0	0	0	6	0	0	7	0	0
hsa-miR-489-3p	29	9	0	0	6	18	0	0	0	0
hsa-miR-490-3p	0	0	12	0	0	0	0	2	0	0
hsa-miR-490-5p	0	0	6	0	0	4	0	2	0	0
hsa-miR-491-3p	0	0	1	0	0	0	0	1	0	0
hsa-miR-491-5p	42	25	176	30	43	18	86	16	2	46
hsa-miR-493-3p	0	2	0	6	7	0	16	2	16	32
hsa-miR-493-5p	13	3	0	15	22	5	4	6	0	22
hsa-miR-494-3p	0	26	8	18	0	5	29	1	1	0
hsa-miR-495-3p	0	0	0	0	0	0	4	0	0	0
hsa-miR-496	0	0	0	5	0	7	16	0	0	0
hsa-miR-497-3p	0	0	0	0	4	5	0	1	20	0
hsa-miR-497-5p	0	27	58	16	35	29	13	23	47	29
hsa-miR-4999-3p	0	0	0	0	0	0	0	0	0	9
hsa-miR-4999-5p	17	3	0	4	12	22	10	0	3	0
hsa-miR-499a-3p	0	0	0	0	0	0	4	0	0	0
hsa-miR-499a-5p	2	14	123	29	41	39	34	24	25	103
hsa-miR-5001-3p	0	0	0	2	30	14	25	5	0	11
hsa-miR-5006-3p	0	0	0	0	0	0	5	0	0	0
hsa-miR-5008-5p	0	0	0	0	0	0	0	1	0	0
hsa-miR-5009-5p	0	0	0	0	0	0	9	2	0	17
hsa-miR-500a-3p	58	100	156	71	123	98	378	48	74	54
hsa-miR-500a-5p	0	73	45	24	7	23	33	4	19	0
hsa-miR-500b-5p	0	73	45	20	7	23	33	4	19	0
hsa-miR-501-3p	67	75	220	27	145	100	548	45	141	67
hsa-miR-501-5p	0	16	0	6	10	6	25	0	0	0
hsa-miR-5010-3p	31	31	10	2	0	5	59	0	13	0
hsa-miR-5010-5p	0	4	24	0	18	0	66	3	0	8
hsa-miR-502-3p	90	95	161	50	147	68	284	30	98	58
hsa-miR-502-5p	0	22	0	0	0	2	2	0	0	0
hsa-miR-503-3p	0	0	0	0	0	0	12	1	0	0
hsa-miR-503-5p	131	138	178	96	141	110	994	38	177	97
hsa-miR-504-5p	0	6	30	0	6	0	16	3	14	23
hsa-miR-505-3p	43	32	63	22	63	61	182	11	72	49
hsa-miR-505-5p	32	50	58	13	50	21	149	12	0	21
hsa-miR-508-3p	0	0	16	0	0	0	0	5	0	0
hsa-miR-509-3p	0	0	0	0	7	8	12	0	0	0
hsa-miR-5090	0	6	0	0	0	0	0	3	0	0
hsa-miR-5094	0	0	2	0	0	0	4	0	0	0
hsa-miR-5100	0	0	5	0	0	0	0	1	8	0
hsa-miR-511-3p	0	0	0	0	0	0	4	0	0	0
hsa-miR-511-5p	10	0	0	17	0	0	0	0	0	44
hsa-miR-513c-5p	0	0	0	0	0	0	0	0	0	9
hsa-miR-514a-3p	0	0	0	0	0	1	0	0	0	0
hsa-miR-515-5p	0	0	0	0	6	0	0	0	0	0
hsa-miR-516a-5p	0	0	18	0	17	0	0	1	24	0
hsa-miR-517a-3p	0	11	0	0	0	0	6	0	19	0
hsa-miR-517b-3p	0	11	0	0	0	0	6	0	19	0
hsa-miR-517c-3p	0	0	0	0	0	4	0	0	0	0
hsa-miR-5187-3p	0	0	7	0	0	3	0	0	0	0
hsa-miR-5187-5p	0	0	9	0	0	4	18	5	0	0
hsa-miR-5188	0	13	0	0	5	0	0	0	0	0
hsa-miR-5189-3p	0	13	0	0	0	1	18	1	0	8
hsa-miR-5189-5p	0	0	0	0	0	0	10	0	0	0
hsa-miR-518b	8	9	0	0	0	0	0	0	0	0
hsa-miR-5193	0	14	7	0	6	9	12	1	0	0
hsa-miR-5196-3p	0	0	0	8	11	1	0	0	0	11
hsa-miR-519a-2-5p	0	0	15	0	0	0	0	0	2	0
hsa-miR-519d-3p	0	0	0	0	0	0	0	3	0	0
hsa-miR-520b-5p	0	0	15	0	0	0	0	0	2	0
hsa-miR-520g-3p	0	0	0	2	0	0	0	0	0	0
hsa-miR-532-3p	81	153	484	106	91	122	736	56	189	127
hsa-miR-532-5p	695	964	1094	587	839	790	2258	239	390	346
hsa-miR-539-3p	0	11	1	8	7	0	0	0	0	0
hsa-miR-539-5p	0	0	0	0	0	0	0	1	0	0
hsa-miR-542-3p	82	193	413	74	171	102	490	63	623	163
hsa-miR-542-5p	8	16	105	19	15	7	131	16	77	52
hsa-miR-543	0	0	0	0	0	0	1	0	0	25
hsa-miR-545-3p	0	2	0	5	0	4	0	0	0	0
hsa-miR-545-5p	0	25	12	0	5	0	5	1	0	9
hsa-miR-548a-3p	9	11	18	0	0	14	8	1	20	7
hsa-miR-548ac	0	0	0	0	0	0	6	1	0	0
hsa-miR-548ag	0	0	0	0	0	0	4	0	0	0
hsa-miR-548ar-3p	0	0	0	2	5	5	5	0	0	0
hsa-miR-548aw	0	7	11	5	3	3	0	1	0	0
hsa-miR-548ay-3p	0	0	0	0	0	0	4	0	9	0
hsa-miR-548b-3p	0	0	0	13	6	9	0	2	0	0
hsa-miR-548bc	0	0	0	0	0	1	0	0	0	0
hsa-miR-548d-3p	0	0	7	0	0	5	0	0	0	0
hsa-miR-548e-3p	17	6	12	0	44	2	6	2	0	42
hsa-miR-548e-5p	0	2	27	6	2	2	15	9	41	0
hsa-miR-548g-3p	0	0	0	0	0	1	0	0	0	0
hsa-miR-548h-5p	0	0	0	0	0	0	0	0	0	14
hsa-miR-548j-3p	0	0	0	0	0	8	0	0	15	0
hsa-miR-548j-5p	2	0	0	0	0	0	1	0	0	12
hsa-miR-548k	12	8	31	0	1	8	14	1	4	15
hsa-miR-548l	0	9	0	7	4	5	8	5	0	0
hsa-miR-548m	0	0	0	0	0	0	1	0	0	0
hsa-miR-548o-3p	0	12	21	2	8	1	1	0	4	1
hsa-miR-548q	0	0	0	0	0	0	6	0	0	0
hsa-miR-548t-5p	0	0	10	1	0	9	0	1	0	0
hsa-miR-550a-3-5p	0	14	0	0	6	3	30	0	6	0
hsa-miR-550a-3p	25	50	1	9	40	18	31	4	40	0
hsa-miR-550a-5p	0	11	0	0	1	3	7	0	0	0
hsa-miR-551a	1	2	55	0	7	2	48	7	39	0
hsa-miR-551b-3p	0	0	11	5	0	2	4	3	9	7
hsa-miR-556-3p	0	0	0	1	18	2	8	0	13	11
hsa-miR-556-5p	0	0	0	0	7	0	0	0	0	0
hsa-miR-5581-3p	0	0	0	0	0	0	0	1	7	0
hsa-miR-5582-3p	0	0	0	0	0	0	2	1	0	0
hsa-miR-5583-3p	0	0	8	0	3	4	5	0	0	0
hsa-miR-5583-5p	0	0	0	0	3	0	0	0	0	0
hsa-miR-5584-5p	0	0	0	0	0	0	5	0	0	0
hsa-miR-5586-3p	0	0	0	0	0	0	6	0	0	0
hsa-miR-5588-5p	0	0	0	0	2	0	0	0	0	0
hsa-miR-5589-3p	0	0	0	0	5	0	0	0	0	0
hsa-miR-561-5p	0	0	0	0	6	0	0	0	0	0
hsa-miR-5683	0	0	0	0	0	0	0	2	0	0
hsa-miR-5690	0	0	12	0	0	0	2	0	0	0
hsa-miR-5695	0	13	0	0	5	3	4	2	0	0
hsa-miR-5696	0	9	5	0	0	0	0	0	0	0
hsa-miR-5697	0	0	0	0	0	2	0	0	0	0
hsa-miR-5698	0	0	0	4	0	4	1	0	0	0
hsa-miR-5699-3p	0	0	0	0	0	0	0	0	0	13
hsa-miR-570-3p	3	33	13	0	3	5	9	4	0	0
hsa-miR-5701	6	5	8	0	7	0	0	3	0	0
hsa-miR-574-3p	160	291	412	197	156	160	378	69	132	57
hsa-miR-576-3p	0	0	0	0	1	0	0	0	0	0
hsa-miR-576-5p	268	249	352	197	402	327	720	58	293	265
hsa-miR-577	0	10	0	0	0	0	0	0	0	0
hsa-miR-579-3p	0	28	0	0	26	13	25	1	16	12
hsa-miR-579-5p	23	5	0	0	1	0	6	2	0	0
hsa-miR-580-3p	8	9	13	4	0	22	9	1	0	0
hsa-miR-581	0	0	0	0	11	0	0	0	0	0
hsa-miR-582-3p	0	18	65	15	19	16	65	10	88	16
hsa-miR-582-5p	14	17	63	16	15	7	29	4	20	0
hsa-miR-584-3p	0	13	0	0	5	5	7	0	0	0
hsa-miR-584-5p	509	530	1121	448	577	453	3283	199	786	1561
hsa-miR-589-3p	28	6	38	2	8	14	43	5	8	17
hsa-miR-589-5p	34	94	167	43	60	99	316	33	137	68
hsa-miR-590-3p	119	202	166	301	416	326	299	61	133	149
hsa-miR-590-5p	0	6	6	10	22	13	41	16	26	0
hsa-miR-597-3p	0	9	0	0	0	0	0	0	0	0
hsa-miR-597-5p	0	0	0	0	1	0	0	0	0	0
hsa-miR-598-3p	62	74	83	91	159	68	153	35	90	50
hsa-miR-607	0	0	0	0	0	0	0	0	0	13
hsa-miR-6077	0	0	0	0	0	0	0	0	3	0
hsa-miR-610	0	6	6	1	0	0	15	0	0	0
hsa-miR-612	0	0	16	0	0	0	0	0	0	0
hsa-miR-6131	0	0	1	0	0	0	0	0	0	0
hsa-miR-615-3p	0	0	6	8	1	0	3	1	0	12
hsa-miR-616-3p	0	0	37	7	0	5	7	0	0	0
hsa-miR-616-5p	0	0	0	0	0	0	2	0	0	0
hsa-miR-618	0	0	31	4	0	6	0	0	18	0
hsa-miR-624-3p	0	10	0	0	0	0	0	0	0	0
hsa-miR-624-5p	18	27	15	8	25	10	24	10	9	6
hsa-miR-625-3p	286	387	676	341	392	494	1293	90	389	354
hsa-miR-625-5p	19	97	47	59	121	79	181	21	20	44
hsa-miR-627-3p	0	0	19	0	0	0	0	0	0	0
hsa-miR-627-5p	80	35	83	16	45	21	74	8	194	74
hsa-miR-628-3p	96	152	277	73	120	90	496	33	214	142
hsa-miR-628-5p	34	14	0	6	81	36	90	14	41	28
hsa-miR-629-3p	7	8	12	5	8	1	16	3	0	5
hsa-miR-629-5p	425	536	1448	228	305	259	2995	143	1130	1143
hsa-miR-636	86	30	52	22	25	11	79	5	10	13
hsa-miR-641	7	16	0	3	15	6	14	1	0	0
hsa-miR-642a-3p	5	8	44	8	7	26	43	0	0	0
hsa-miR-642a-5p	20	31	99	77	72	80	116	0	5	13
hsa-miR-642b-3p	0	0	0	0	7	2	0	0	0	0
hsa-miR-642b-5p	0	0	5	0	0	7	12	0	0	0
hsa-miR-643	0	0	0	0	0	4	11	0	0	0
hsa-miR-6501-5p	0	0	0	0	8	7	5	3	5	0
hsa-miR-6503-3p	0	10	11	0	0	5	0	1	5	0
hsa-miR-6504-5p	0	0	0	0	2	0	0	0	0	0
hsa-miR-6505-5p	0	0	0	4	0	0	0	0	0	0
hsa-miR-6507-5p	0	0	0	0	0	0	3	0	0	0
hsa-miR-651-5p	77	87	36	45	77	89	97	7	108	54
hsa-miR-6511a-3p	40	17	17	3	4	0	28	1	0	10
hsa-miR-6511b-3p	26	22	25	0	7	6	24	2	0	0
hsa-miR-6513-3p	9	59	38	0	16	2	15	3	12	21
hsa-miR-6513-5p	21	12	0	0	0	0	4	0	0	0
hsa-miR-6514-5p	0	0	0	0	12	4	2	0	0	6
hsa-miR-6515-3p	0	0	0	0	0	0	0	0	0	1
hsa-miR-6515-5p	0	0	0	0	4	1	0	0	0	0
hsa-miR-6516-3p	0	17	0	0	0	0	0	0	0	0
hsa-miR-652-3p	95	170	55	79	130	114	362	27	95	77
hsa-miR-652-5p	0	0	0	0	2	6	9	2	0	0
hsa-miR-6529-5p	0	0	0	0	0	0	0	1	0	0
hsa-miR-653-3p	0	0	0	0	0	0	0	0	4	0
hsa-miR-653-5p	0	25	7	1	4	24	0	0	0	0
hsa-miR-654-3p	28	13	0	21	56	57	102	13	27	46
hsa-miR-656-3p	8	6	0	0	0	0	0	0	0	0
hsa-miR-660-3p	0	0	0	0	1	0	4	0	0	0
hsa-miR-660-5p	611	1078	1450	693	1150	986	2932	287	1064	687
hsa-miR-664a-3p	51	34	11	20	11	9	25	4	0	27
hsa-miR-664a-5p	102	122	202	74	119	134	465	27	126	243
hsa-miR-664b-3p	0	0	0	6	10	1	13	5	8	12
hsa-miR-664b-5p	29	44	6	15	0	2	41	0	0	17
hsa-miR-665	0	0	0	2	0	0	0	1	0	0
hsa-miR-668-3p	0	0	0	0	0	0	4	0	0	0
hsa-miR-671-3p	3	20	106	19	32	37	66	15	52	20
hsa-miR-671-5p	58	91	202	85	76	138	105	25	117	113
hsa-miR-6715a-3p	0	0	0	0	3	0	0	0	0	0
hsa-miR-6716-3p	0	8	0	0	0	0	0	0	0	1
hsa-miR-6718-5p	0	0	0	0	0	3	0	0	0	0
hsa-miR-6721-5p	0	11	0	0	10	12	14	2	0	0
hsa-miR-6724-5p	9	0	0	0	0	0	0	0	0	0
hsa-miR-6726-3p	0	0	0	0	0	3	0	0	0	0
hsa-miR-6729-5p	0	10	0	0	0	0	2	0	0	0
hsa-miR-6730-3p	0	0	0	0	0	0	2	0	0	0
hsa-miR-6732-3p	0	2	0	0	0	0	0	0	4	0
hsa-miR-6733-5p	0	0	0	0	0	0	7	0	0	0
hsa-miR-6734-3p	14	2	11	0	0	1	11	1	4	0
hsa-miR-6734-5p	18	10	17	1	10	0	39	7	0	16
hsa-miR-6735-3p	0	0	0	0	0	0	4	0	0	0
hsa-miR-6735-5p	15	6	4	2	17	0	26	0	13	0
hsa-miR-6736-5p	0	0	0	0	0	0	10	0	0	0
hsa-miR-6738-5p	0	0	0	0	0	1	0	0	0	0
hsa-miR-6741-3p	13	12	10	9	16	10	19	2	0	0
hsa-miR-6741-5p	0	3	0	0	0	0	34	1	13	0
hsa-miR-6747-3p	13	2	11	4	7	3	5	0	8	0
hsa-miR-6747-5p	0	0	0	0	0	0	8	0	0	0
hsa-miR-6749-3p	0	0	0	0	0	0	1	0	0	0
hsa-miR-6749-5p	0	0	0	0	0	3	0	0	0	0
hsa-miR-675-3p	0	0	23	0	12	0	14	1	0	0
hsa-miR-675-5p	0	0	0	0	5	0	0	0	0	0
hsa-miR-6750-3p	0	0	0	3	0	0	1	0	0	0
hsa-miR-6750-5p	0	5	0	0	0	4	11	0	0	0
hsa-miR-6751-5p	0	16	0	0	0	0	0	0	0	0
hsa-miR-6753-5p	0	0	0	0	0	0	6	0	4	0
hsa-miR-6754-3p	0	0	0	0	0	0	3	0	0	0
hsa-miR-6754-5p	0	0	0	0	0	0	4	0	0	0
hsa-miR-6755-3p	0	0	0	1	0	0	0	0	0	0
hsa-miR-6755-5p	0	0	0	0	0	0	4	0	0	0
hsa-miR-6757-5p	0	9	0	0	0	0	0	0	0	0
hsa-miR-6758-3p	0	0	0	0	0	0	0	0	0	4
hsa-miR-6758-5p	0	0	0	0	0	0	2	0	0	0
hsa-miR-676-3p	7	0	2	0	0	11	6	0	0	9
hsa-miR-6761-3p	0	0	0	0	0	0	0	0	9	0
hsa-miR-6761-5p	0	0	0	0	0	0	0	0	0	11
hsa-miR-6762-3p	0	0	0	0	0	0	1	0	0	0
hsa-miR-6763-5p	0	0	0	0	0	0	11	0	0	0
hsa-miR-6764-5p	0	5	0	4	0	0	38	0	0	6
hsa-miR-6766-3p	0	0	0	0	0	6	0	1	0	0
hsa-miR-6767-5p	0	12	0	0	0	6	32	0	0	0
hsa-miR-6769b-3p	0	0	0	7	0	0	0	0	0	0
hsa-miR-6769b-5p	0	0	0	0	0	0	0	0	7	0
hsa-miR-6770-3p	0	0	0	0	0	0	0	0	7	0
hsa-miR-6774-3p	7	0	0	3	0	0	0	0	0	0
hsa-miR-6775-3p	0	5	0	0	0	0	0	2	0	0
hsa-miR-6777-5p	0	0	0	0	0	0	0	3	0	0
hsa-miR-6779-5p	0	0	0	0	0	2	3	0	0	0
hsa-miR-6780a-5p	13	0	11	0	2	5	13	0	18	0
hsa-miR-6780b-3p	0	4	0	4	0	5	0	0	6	0
hsa-miR-6781-5p	0	0	0	0	0	0	2	0	0	0
hsa-miR-6782-3p	0	2	0	0	9	0	9	0	0	0
hsa-miR-6782-5p	0	0	0	0	0	0	4	0	0	0
hsa-miR-6783-3p	0	0	0	0	0	5	4	0	0	0
hsa-miR-6783-5p	0	11	0	0	0	0	7	0	0	0
hsa-miR-6785-3p	0	10	0	0	0	0	0	0	0	0
hsa-miR-6786-3p	0	10	5	0	4	2	14	0	0	9
hsa-miR-6787-3p	0	0	0	0	0	0	0	0	5	0
hsa-miR-6791-3p	0	0	0	0	0	0	9	0	0	0
hsa-miR-6793-3p	0	0	0	8	5	7	0	0	0	0
hsa-miR-6793-5p	0	5	0	0	0	0	0	0	3	0
hsa-miR-6797-3p	0	0	0	6	1	0	0	0	0	0
hsa-miR-6798-3p	0	0	0	0	0	0	2	0	0	0
hsa-miR-6800-3p	0	0	0	0	0	3	0	0	0	0
hsa-miR-6800-5p	0	0	0	0	0	0	3	0	0	0
hsa-miR-6801-3p	0	0	0	0	1	0	0	0	0	0
hsa-miR-6802-3p	12	6	0	0	13	4	1	7	11	0
hsa-miR-6802-5p	0	0	0	0	0	0	7	0	0	0
hsa-miR-6803-3p	29	79	41	35	7	27	18	0	8	27
hsa-miR-6805-5p	0	0	0	0	0	3	12	0	6	0
hsa-miR-6806-3p	0	0	0	0	0	0	15	1	0	0
hsa-miR-6807-5p	0	13	0	0	0	0	16	0	10	0
hsa-miR-6810-5p	0	0	0	0	0	6	0	0	0	0
hsa-miR-6812-3p	0	0	0	0	0	0	0	0	0	11
hsa-miR-6813-5p	0	0	0	10	11	3	8	2	0	0
hsa-miR-6816-3p	0	3	0	0	0	0	0	2	0	0
hsa-miR-6817-5p	0	0	0	0	0	5	0	0	0	0
hsa-miR-6818-3p	12	0	0	0	4	0	0	0	0	0
hsa-miR-6820-3p	0	0	13	0	5	10	20	0	0	0
hsa-miR-6820-5p	0	0	0	0	0	0	2	0	0	0
hsa-miR-6825-5p	0	0	0	0	7	0	0	0	0	0
hsa-miR-6826-3p	0	0	0	0	0	0	6	0	0	0
hsa-miR-6832-5p	0	0	0	0	2	0	0	0	0	0
hsa-miR-6833-5p	13	0	0	0	0	0	0	0	0	0
hsa-miR-6836-5p	0	0	0	0	0	0	1	0	7	0
hsa-miR-6837-3p	0	0	0	0	0	0	14	0	8	0
hsa-miR-6842-3p	0	10	9	0	16	6	27	0	16	29
hsa-miR-6842-5p	0	13	13	4	0	2	8	2	7	0
hsa-miR-6843-3p	0	0	11	0	0	0	0	0	0	0
hsa-miR-6846-5p	0	0	0	0	0	0	4	0	0	0
hsa-miR-6847-5p	0	0	24	0	0	0	0	0	0	0
hsa-miR-6849-3p	0	0	0	0	0	0	0	1	0	0
hsa-miR-6850-5p	0	6	0	0	0	3	9	3	0	17
hsa-miR-6852-5p	14	0	68	19	9	1	60	4	0	0
hsa-miR-6855-3p	0	0	10	2	0	1	15	0	0	0
hsa-miR-6855-5p	0	0	0	5	0	0	2	0	0	0
hsa-miR-6857-3p	0	0	0	0	0	0	1	0	0	0
hsa-miR-6857-5p	0	0	0	0	0	0	4	0	0	0
hsa-miR-6861-3p	0	0	0	0	3	0	6	0	0	0
hsa-miR-6862-5p	12	0	0	6	5	0	9	0	0	0
hsa-miR-6866-3p	0	2	0	4	0	1	3	0	0	0
hsa-miR-6866-5p	0	8	8	0	0	0	0	0	1	0
hsa-miR-6867-5p	0	0	0	0	0	0	0	1	0	0
hsa-miR-6868-3p	6	10	0	0	0	0	3	0	3	0
hsa-miR-6869-5p	0	0	0	0	0	0	6	0	0	0
hsa-miR-6873-3p	0	0	3	0	0	0	0	0	0	0
hsa-miR-6874-3p	12	0	0	0	0	0	0	0	0	0
hsa-miR-6876-5p	0	0	0	0	0	0	3	0	0	0
hsa-miR-6877-5p	0	5	14	9	0	1	16	1	0	2
hsa-miR-6878-5p	0	0	13	0	0	0	0	0	0	0
hsa-miR-6879-3p	8	0	0	0	0	0	0	0	0	0
hsa-miR-6881-3p	0	7	0	0	5	0	10	0	0	0
hsa-miR-6881-5p	0	0	0	0	0	0	7	0	0	0
hsa-miR-6882-3p	4	0	0	0	3	0	0	0	0	0
hsa-miR-6882-5p	0	0	0	0	0	0	3	3	0	0
hsa-miR-6884-3p	0	0	0	0	0	0	0	2	0	0
hsa-miR-6884-5p	0	0	0	2	0	0	1	1	0	0
hsa-miR-6885-3p	0	0	0	0	8	0	0	0	0	0
hsa-miR-6885-5p	16	0	0	0	0	0	0	0	0	0
hsa-miR-6887-3p	0	0	0	0	1	0	0	0	0	0
hsa-miR-6889-5p	0	4	0	0	0	0	0	0	0	0
hsa-miR-6891-5p	0	0	0	0	0	0	0	0	0	3
hsa-miR-6894-3p	0	0	0	0	0	0	5	0	0	0
hsa-miR-6894-5p	0	0	0	0	0	0	3	0	0	0
hsa-miR-7-1-3p	37	39	25	71	64	31	61	3	5	29
hsa-miR-7-2-3p	0	0	0	0	0	0	1	0	0	0
hsa-miR-7-5p	3020	4203	2102	1984	3039	1971	5493	1204	1868	1179
hsa-miR-708-5p	0	0	0	0	3	0	0	3	1	0
hsa-miR-7106-3p	0	0	0	0	0	0	5	0	0	0
hsa-miR-7110-3p	0	0	0	0	0	2	0	0	0	0
hsa-miR-7111-3p	0	0	0	0	0	0	6	0	0	0
hsa-miR-7113-3p	0	0	0	0	0	6	0	0	0	0
hsa-miR-7151-3p	0	0	0	0	0	0	0	0	0	12
hsa-miR-744-3p	0	0	0	0	0	4	0	0	0	0
hsa-miR-744-5p	530	750	2149	557	782	716	2989	227	719	788
hsa-miR-758-3p	0	0	0	0	0	2	0	0	0	0
hsa-miR-760	36	11	78	6	20	19	78	11	17	73
hsa-miR-765	0	0	0	0	0	0	0	0	19	0
hsa-miR-766-3p	7	4	41	30	46	12	41	6	27	20
hsa-miR-766-5p	0	0	0	0	1	1	2	0	0	0
hsa-miR-769-3p	0	32	29	3	12	21	54	3	0	0
hsa-miR-769-5p	96	143	343	203	187	222	289	35	127	50
hsa-miR-770-5p	0	0	0	0	0	0	0	1	0	0
hsa-miR-7702	0	0	0	1	0	0	0	0	0	0
hsa-miR-7705	0	0	0	5	0	3	9	1	0	0
hsa-miR-7706	40	83	88	21	21	8	133	10	36	20
hsa-miR-7847-3p	0	0	0	0	5	0	0	1	0	0
hsa-miR-7848-3p	0	0	0	0	0	0	5	0	0	0
hsa-miR-7849-3p	0	0	0	0	0	0	0	1	0	0
hsa-miR-7850-5p	0	0	17	0	0	0	9	0	0	0
hsa-miR-7852-3p	0	0	0	0	0	5	0	0	0	0
hsa-miR-7855-5p	0	0	0	0	0	0	2	0	0	0
hsa-miR-7976	23	27	37	11	36	21	139	4	18	35
hsa-miR-802	0	0	1	0	0	0	2	31	35	0
hsa-miR-8072	0	0	0	0	0	0	0	0	15	0
hsa-miR-873-3p	0	15	0	0	6	5	46	3	0	0
hsa-miR-873-5p	6	35	12	14	14	41	139	18	53	52
hsa-miR-874-3p	72	73	243	47	81	102	190	11	29	179
hsa-miR-874-5p	22	23	8	11	2	20	14	8	0	0
hsa-miR-876-5p	0	8	0	0	0	0	7	0	0	0
hsa-miR-877-3p	0	8	0	0	0	0	0	1	10	0
hsa-miR-877-5p	0	2	7	5	0	0	37	0	24	10
hsa-miR-885-3p	5	36	6	52	58	16	6	0	0	124
hsa-miR-885-5p	24	42	56	44	23	6	21	0	7	193
hsa-miR-887-3p	34	24	2	0	25	7	12	1	4	0
hsa-miR-889-3p	0	9	0	2	9	4	0	4	0	30
hsa-miR-891a-5p	0	0	0	0	2	0	3	0	0	0
hsa-miR-9-3p	43	15	94	46	18	15	12	171	262	59
hsa-miR-9-5p	524	224	225	716	358	214	137	5469	8832	826
hsa-miR-92a-1-5p	0	0	7	13	15	0	12	0	0	0
hsa-miR-92a-3p	64611	81917	93213	29102	68905	54195	238418	12792	49960	82335
hsa-miR-92b-3p	109	135	152	52	127	100	441	25	82	277
hsa-miR-92b-5p	28	44	35	18	14	15	114	4	10	22
hsa-miR-93-3p	105	169	368	105	216	173	517	65	99	34
hsa-miR-93-5p	48604	74818	45729	35482	51570	38306	84900	10716	22461	19209
hsa-miR-933	7	0	0	0	0	0	0	0	0	5
hsa-miR-935	0	11	0	4	7	0	6	0	9	0
hsa-miR-937-3p	0	0	0	0	0	0	0	1	0	0
hsa-miR-939-5p	13	0	0	0	0	0	20	1	0	0
hsa-miR-942-5p	621	789	519	204	378	221	965	92	249	263
hsa-miR-943	0	16	0	0	0	0	0	0	0	0
hsa-miR-944	1	0	0	0	3	0	0	0	0	0
hsa-miR-95-3p	112	68	45	150	235	165	88	20	35	81
hsa-miR-95-5p	1	0	0	0	0	0	0	0	0	0
hsa-miR-96-5p	541	746	379	220	535	235	681	212	333	238
hsa-miR-98-3p	0	17	0	9	20	11	23	2	7	22
hsa-miR-98-5p	746	680	351	450	819	497	1860	204	414	548
hsa-miR-9903	0	0	0	2	0	0	0	1	0	0
hsa-miR-99a-3p	0	17	1	0	5	0	5	7	0	7
hsa-miR-99a-5p	62	100	234	121	373	269	143	142	128	491
hsa-miR-99b-3p	0	0	15	23	6	6	27	9	6	7
hsa-miR-99b-5p	462	472	919	384	417	317	883	230	450	372
17_16327	0	13	19	8	0	0	0	31	48	5
17_17894	9	15	0	0	14	4	10	0	0	5
18_18775	0	0	11	0	3	5	8	1	16	0
1_2235	0	0	12	0	0	0	0	0	0	0
19_19378	0	0	0	0	8	0	0	0	0	0
1_48	0	0	18	0	0	0	0	0	0	0
11_7562	0	0	0	0	0	0	11	1	0	0
5_34263	0	0	0	0	0	0	3	0	30	0
12_10328	0	0	0	0	1	0	0	2	9	0
5_34126	0	0	0	0	0	0	6	2	9	0
3_29281	8	0	3	9	24	3	4	0	1	0
10_4527	0	0	1	0	0	0	0	0	0	21
22_26637	0	0	11	0	0	0	3	0	0	0
16_14660	0	0	13	0	0	0	0	0	0	8
17_17124	0	0	12	0	0	0	0	0	0	0
19_20236	13	0	0	9	0	0	5	0	0	0
22_27092	12	5	5	3	10	18	101	5	0	4
13_11656	14	0	0	0	0	0	0	0	0	0
2_23588	0	10	0	0	3	0	0	0	0	0
1_973	0	0	12	0	0	2	0	0	0	0
8_41042	6	18	28	2	6	30	35	2	0	0
7_39247	0	15	0	0	0	0	0	0	0	0
22_27132	6	0	12	7	0	0	0	1	16	0
15_13759	0	0	0	0	0	0	0	0	12	0
8_40653	0	0	0	0	14	0	0	0	0	0
1_2107	0	15	0	0	0	0	0	0	0	0
19_20881	0	0	0	0	8	0	7	0	1	0
5_34075	0	0	0	0	0	0	0	0	0	11
9_41963	0	0	0	0	0	0	0	13	11	0
6_34773	0	0	12	0	0	0	0	0	0	0
17_17832	0	0	15	0	0	0	0	0	0	0
9_42804	0	0	0	0	0	0	0	13	11	0
6_37141	0	4	0	3	5	0	3	0	0	0
11_6880	0	0	0	0	0	0	0	0	0	12
17_17994	0	0	2	0	8	0	10	0	0	0
9_42814	0	0	0	0	0	0	0	13	11	0
2_24476	0	0	0	0	0	0	0	0	12	0
17_17057	0	3	0	4	0	4	0	0	0	0
7_38369	0	0	0	0	0	0	0	6	1	12
10_4260	13	0	0	6	0	7	0	2	0	20
17_18125	0	0	0	0	0	0	15	0	0	0
8_40207	0	0	0	0	0	0	0	0	12	0
14_13063	0	0	0	0	0	0	0	0	11	0
5_34600	0	0	15	0	0	0	0	0	0	0
6_34706	11	0	0	0	0	0	0	0	0	0
1_1069	0	0	12	0	0	0	0	0	0	0
1_3048	0	0	12	0	0	0	0	0	0	0
20_25433	0	0	0	0	0	0	0	0	11	0
22_26873	0	0	10	0	0	0	0	0	0	0
14_13064	0	0	0	0	0	0	0	0	11	0
1_3432	0	0	7	0	0	0	0	0	0	0
10_4543	0	0	15	0	0	0	0	0	0	0
3_28193	0	0	0	0	0	0	0	0	10	0
17_16275	0	0	0	0	0	0	0	0	9	0
7_38851	0	0	11	0	0	0	0	0	0	0
X_44934	0	6	0	0	0	0	0	0	0	12
6_36753	13	0	0	0	0	0	0	0	0	0
X_43553	0	0	0	0	0	0	8	0	0	0
11_8465	0	3	0	0	3	0	0	0	0	8
1_3196	0	0	4	0	0	0	0	0	5	0
3_28525	0	8	0	0	0	0	0	0	0	0
X_44536	0	0	0	0	0	0	8	0	0	0
9_42457	8	0	0	0	0	0	2	0	0	0
17_17914	0	0	0	0	0	0	0	0	9	0
2_24332	0	0	0	0	0	0	0	0	0	9
11_7389	0	0	0	0	0	0	8	0	0	0
20_25698	0	0	0	2	0	0	0	54	99	0
12_10394	2	2	8	0	2	0	6	0	1	4
8_41027	6	37	0	1	0	7	1	0	0	0
5_33280	0	0	10	0	0	0	0	0	0	0
10_4367	0	0	1	0	0	0	6	0	0	5
20_25436	5	0	0	14	18	0	2	34	0	0
13_11452	2	9	8	0	2	0	6	0	1	4
6_36549	18	0	0	0	0	0	0	0	0	0
14_13230	9	0	0	0	0	0	0	0	0	0
19_20756	8	0	0	0	0	0	0	0	0	0
20_25113	0	0	0	0	0	8	0	0	0	0
7_38285	9	0	0	0	0	0	0	0	0	0
1_2058	0	0	0	0	0	0	0	8	0	0
16_14957	0	8	0	0	0	0	0	0	0	0
X_43807	0	0	0	0	8	0	0	0	0	0
1_966	0	0	0	0	0	0	0	0	8	0
1_1869	0	8	0	0	0	0	0	0	0	0
22_26917	0	0	0	0	0	0	8	0	0	0
3_27276	9	0	0	0	0	0	0	0	0	0
19_19908	0	0	0	0	8	0	0	0	0	0
1_3257	9	0	0	0	0	0	0	0	0	0
8_40123	0	0	0	0	0	0	0	0	11	0
17_16607	0	0	27	0	0	0	0	0	0	15
12_9075	0	0	8	0	0	0	0	0	0	0
11_7525	2	0	3	0	1	0	5	0	0	1
22_26503	0	0	0	0	0	0	0	0	0	12
5_34068	0	7	14	0	5	6	6	0	3	0
17_18049	0	0	0	4	0	0	0	0	0	12
10_4927	0	0	0	0	0	0	0	0	8	0
4_31042	14	0	2	0	0	0	4	0	9	0
X_43704	0	0	13	0	0	0	0	0	0	0
1_2003	0	0	0	0	0	0	0	0	17	0
11_6486	0	0	0	1	0	0	0	2	8	0
22_26504	0	0	0	0	0	0	0	0	0	12
20_25065	0	4	0	0	0	0	23	0	0	0
15_14450	0	0	12	0	0	0	0	0	0	0
14_12526	12	0	0	4	0	0	0	3	0	12
15_14440	0	0	12	0	0	0	0	0	0	0
X_44651	0	0	0	0	0	0	0	1	0	11
X_44652	0	0	0	0	0	0	0	1	0	11
10_4548	0	0	0	0	5	0	0	0	16	0
10_5029	10	0	0	0	0	0	0	0	0	12
14_12525	12	0	0	4	0	0	0	3	0	12
11_7561	0	0	0	0	0	0	11	1	0	0
1_2871	0	0	11	0	0	0	0	0	0	0
7_38427	0	13	0	0	0	0	0	0	0	0
1_3140	0	0	10	0	0	0	4	0	0	0
7_37388	0	0	0	0	0	0	0	0	13	0
10_5400	0	0	0	0	0	0	0	1	22	0
1_825	0	0	3	0	0	0	0	0	0	0
8_40654	0	0	0	0	14	0	0	0	0	0
20_24535	0	0	8	0	0	8	3	1	0	0
4_30145	0	12	0	0	0	0	0	0	0	0
KI270733.1_45729	16	0	0	0	0	0	0	0	0	0
2_22998	12	7	40	4	6	0	35	1	8	0
1_2872	0	0	11	0	0	0	0	0	0	0
7_38381	0	5	1	0	10	0	26	2	0	13
14_12895	0	0	15	0	0	0	0	0	0	0
17_17260	0	12	12	0	0	9	9	0	0	0
3_28643	0	0	1	0	0	0	8	0	16	0
2_24208	0	1	13	1	0	0	5	6	8	11
9_42826	0	0	0	0	0	0	0	0	0	14
1_2790	0	0	3	0	0	0	0	0	0	0
12_10340	0	0	15	0	0	0	0	0	0	0
1_1197	23	10	0	10	16	3	3	13	30	33
1_1199	23	10	0	10	16	3	3	13	30	33
1_1195	23	10	0	10	16	3	3	13	30	33
8_40961	0	0	0	0	0	0	5	0	0	0
14_12559	12	0	0	0	0	0	3	0	0	0
1_1201	23	10	0	10	16	3	3	13	30	33
2_22793	0	0	0	0	6	0	0	0	0	0
18_18450	15	0	0	0	0	0	0	0	0	0
10_6060	0	0	0	0	0	0	0	0	0	11
12_8723	0	0	0	0	0	0	0	0	0	11
19_19513	10	38	27	13	19	6	24	3	0	0
10_6050	0	0	0	0	0	0	0	0	17	0
17_17993	0	0	2	0	8	0	10	0	0	0
6_35129	0	0	0	4	0	0	0	0	0	0
4_31487	0	0	0	0	0	0	8	0	0	0
21_26164	23	10	0	10	16	3	3	13	30	33
19_20646	6	5	0	0	0	0	0	0	0	0
20_25008	11	0	0	0	0	0	0	0	0	0
6_36409	0	0	13	0	0	0	0	0	0	0
4_30146	0	12	0	0	0	0	0	0	0	0
8_40309	0	0	0	0	0	0	0	0	10	0
5_33513	0	0	0	0	0	0	0	6	0	0
3_28625	11	0	0	0	0	0	0	0	0	0
1_3139	0	0	10	0	0	0	4	0	0	0
2_22906	0	0	0	0	0	0	0	1	24	0
8_40636	0	0	0	0	0	0	0	0	3	0
3_28258	0	0	12	0	0	0	0	0	0	0
4_30304	0	0	12	0	0	0	0	0	0	0
2_24251	0	0	9	0	0	0	0	0	0	0
16_16162	0	0	0	0	0	0	0	0	10	0
16_16027	0	0	10	0	0	1	0	0	0	0
2_22901	10	0	0	0	0	0	0	0	0	0
1_537	0	0	18	0	0	0	0	0	0	0
16_15514	10	0	0	0	0	0	0	0	0	0
16_14990	0	0	0	0	0	0	0	0	10	0
10_6037	0	11	0	0	0	0	0	0	0	0
6_36048	0	0	0	0	0	0	0	11	0	0
7_38976	15	22	7	2	0	11	15	0	0	36
9_42896	9	0	1	0	0	0	0	0	0	0
3_28575	9	0	0	0	0	0	0	0	0	0
4_30834	0	0	0	0	0	0	0	0	8	0
3_28277	0	0	10	0	0	0	0	0	0	0
17_17871	0	8	0	0	0	0	0	0	0	0
17_17875	0	8	0	0	0	0	0	0	0	0
6_34705	11	0	0	0	0	0	0	0	0	0
17_17150	0	0	10	0	0	0	0	0	0	0
17_17149	0	0	10	0	0	0	0	0	0	0
12_10029	0	0	0	0	15	0	0	0	0	0
8_41629	220	161	106	94	109	97	75	13	210	200
9_42621	0	2	0	0	0	0	0	0	0	0
8_40731	0	0	0	26	0	0	0	0	0	0
3_28596	0	2	0	0	0	0	0	0	0	0
9_41964	0	0	0	0	0	0	0	13	11	0
9_42803	0	0	0	0	0	0	0	13	11	0
9_42813	0	0	0	0	0	0	0	13	11	0
19_20218	0	0	0	0	0	0	0	0	0	9
20_25178	0	0	11	0	0	0	0	0	0	0
19_19517	0	0	0	0	0	0	1	0	0	0
2_20934	0	0	0	0	0	0	4	0	10	0
1_959	0	0	0	0	0	0	0	0	12	0
9_42360	0	0	14	0	0	0	0	0	0	0
22_26890	0	0	10	0	0	0	0	0	0	0
10_6063	0	0	0	0	0	0	0	0	10	0
3_29438	0	0	2	0	0	0	0	0	0	0
7_38936	0	2	0	0	0	0	0	0	0	0
2_23234	0	3	8	5	4	7	0	5	12	0
2_24403	0	0	0	0	0	0	8	0	0	0
7_38011	0	0	0	0	0	0	0	113	151	17
8_40624	0	0	0	0	0	0	0	27	18	0
21_26293	0	0	0	10	0	0	0	0	0	0
22_27209	0	0	0	0	0	0	0	1	9	0
17_18116	0	0	12	0	0	0	0	0	0	0
20_24954	0	0	20	0	0	0	0	0	0	0
20_25655	0	0	0	0	0	0	0	0	0	13
11_8354	0	0	10	0	0	0	0	0	0	0
3_27280	0	0	0	4	0	0	0	1	10	0
19_19848	0	0	9	0	0	0	0	0	0	0
19_19410	0	1	0	0	0	0	0	0	0	0
7_38982	0	0	16	0	0	0	0	0	0	0
1_749	0	0	0	0	0	0	0	0	9	0
17_16276	0	0	0	0	0	0	0	0	9	0
20_25699	0	0	0	0	0	0	0	0	1	0
11_6548	0	10	0	0	0	0	0	0	0	0
22_26802	0	0	8	0	0	0	0	0	0	0
3_27490	0	0	0	0	0	0	0	0	9	0
2_23227	0	0	0	0	0	10	0	0	0	0
4_30738	0	10	0	0	0	0	0	0	0	0
3_29291	8	3	0	1	5	2	5	0	0	0
17_16708	0	0	8	0	0	0	0	0	0	0
3_28106	0	0	1	0	0	0	0	0	0	0
3_27279	0	0	0	4	0	0	0	1	10	0
16_14654	0	0	0	0	0	0	0	1	0	0
