# Supplementary material for: Yigu decoction regulates plasma miRNA in postmenopausal osteoporosis patients: a randomized controlled trial
Source: Front Pharmacol. 2024 Nov 6;15:1460906. doi: 10.3389/fphar.2024.1460906 (PMC11577086; doi:10.3389/fphar.2024.1460906)
Supplement: Supplementary file 2 [file Table2.XLS]

## Sheet: Sheet1
Names	total	elements
PMOP miRNA	115	CD44
		KCNMA1
		MITF
		FGFR1
		FADS1
		PTPN22
		VKORC1
		TRPM6
		COL1A1
		MSH6
		PRDM16
		SHBG
		SPTBN1
		EZR
		FGF1
		ADAMTS2
		GSTP1
		ADRB1
		NGFR
		FST
		LDLR
		SGK1
		JAK2
		WNT5A
		LRP5
		IRS2
		SIK2
		SNCA
		NKX2-1
		GSK3B
		FSHB
		NR3C2
		MMP8
		GDNF
		ADCYAP1
		HSD17B3
		MMP14
		EGFR
		FXR2
		GDF11
		DCAF13
		MTA1
		RUNX2
		SEC14L2
		IL1RN
		LOXL4
		TGFBR3
		LPL
		CD47
		PER1
		SIRT1
		UCP3
		CYB5A
		P2RX7
		ME1
		PPARGC1B
		BRAF
		PAX5
		CYP1B1
		MAEA
		SLC30A9
		TGFB2
		SOX4
		MSN
		NRP1
		MECP2
		EZH2
		ITGA1
		PPARG
		ESRRG
		NR3C1
		MAPK14
		RORB
		ZIC1
		EDN3
		VLDLR
		TGFBR1
		NOX4
		PER2
		FBN1
		MCL1
		CSRNP3
		EEF1A1
		HSP90AA1
		OSCAR
		PLXNA2
		BACE1
		INHBA
		ID4
		FGF7
		SP1
		FLT3
		FOXL2
		NR5A2
		IGF1R
		CAV1
		BCL2L1
		HELLS
		SCARB2
		IL6ST
		SGMS2
		CEBPA
		SSTR1
		INSR
		ADH1B
		PAPLN
		LRP4
		ITGB3
		WNT4
		TCF7
		DCC
		FOXO3
		PTH1R
		HAPLN1
		CSF2
miRNA	1802	DPM2
		RPS17
		FARP1
		HAUS2
		DPY30
		PAX7
		ZHX3
		RPL17-C18orf32
		NARG2
		IFT52
		CNTNAP1
		MMGT1
		SLC4A1
		RNF38
		KLHL2
		CRTAM
		CSPG4
		SLC10A7
		SLC35G3
		ESYT1
		LCORL
		ADCY7
		SUMO1
		PLA2G2C
		STYK1
		MYO9B
		TLN1
		FAM134B
		CCNI
		HIC2
		GZMM
		NSMCE4A
		KCNA6
		IGF2BP3
		FNBP1L
		COL4A5
		SLC33A1
		ZNF131
		TRIM33
		TMX4
		FBXO42
		MSRB3
		PDE1C
		NDUFAB1
		SLC4A8
		THRAP3
		TOB2
		TET3
		MAP3K3
		MAX
		RCL1
		ARF6
		PIKFYVE
		SRPK1
		NFIA
		ARL6IP1
		TEAD1
		DKK2
		LHFPL2
		EPT1
		ACTR8
		KIAA1210
		ITGA3
		ZNF48
		KIAA1033
		TMEM180
		PRKCB
		PAPSS2
		SIGLEC8
		TRIQK
		PALLD
		RWDD2A
		IQCF2
		INTS6
		SEC14L5
		FOXK2
		CLTA
		AP1S2
		SIX5
		MANEA
		DCP1A
		PDCD4
		KCNA1
		FAM73A
		FAM63B
		WHSC1
		RAPGEF6
		LGI2
		DDB2
		SPTSSA
		STAU2
		ARHGAP39
		VWA5A
		CDKL3
		NCOR2
		KIAA2018
		MFSD8
		CTDSP2
		RING1
		RBPJ
		CEP170
		ZNF280C
		FRS2
		AIRE
		CDK8
		IP6K1
		EMP2
		SRSF6
		TPM3
		CETN3
		FRMD5
		C1orf216
		PTK2
		DESI1
		HYOU1
		GCC2
		OTUD4
		USP7
		HS2ST1
		RFX3
		KIAA1704
		ZSCAN16
		OTUD3
		PIRT
		MEIS2
		STARD13
		MMP16
		ARL13B
		CDH10
		GNAT1
		KIAA1324
		IL24
		PLCL2
		SLC6A6
		DUSP5
		PXDN
		PDZD3
		C1QL1
		ERBB2IP
		FBXO24
		PRPS2
		MMP15
		DNAL4
		CELF1
		AQP2
		POLR2J
		CNOT1
		RICTOR
		PPFIA3
		HLA-J
		PIP4K2B
		DDHD2
		FAM204A
		BDH2
		LTBP1
		NKAIN3
		APPBP2
		SDC2
		SLITRK4
		COX7A2
		ZNF395
		PCDHGA1
		KDM2A
		TMEM87B
		USP32
		QKI
		TMEM33
		KRT71
		POU6F1
		RGPD5
		C17orf85
		NTAN1
		WDR6
		SULT1C2
		TFAP2B
		GCA
		ECEL1
		PKHD1
		EPHA4
		OCRL
		NEBL
		UBXN7
		RARB
		PICALM
		MED14
		HLF
		ITPRIPL2
		LZTFL1
		HEPHL1
		TDRKH
		NR2C2
		GNB4
		AGTPBP1
		MYH1
		NOP58
		PCSK6
		KCNJ13
		C10orf40
		NFYA
		AHNAK
		PERP
		SMC6
		RTN4RL1
		HK3
		PSMD5
		FAM126B
		CBX6
		ASH1L
		VAMP4
		ELFN1
		MTSS1L
		FRMPD3
		NT5C3B
		SETD8
		PCDHGC5
		PRRX1
		ANKRD52
		KLHL9
		PRDM12
		SCN1A
		RPS6KA6
		PFKL
		MMP23B
		MITD1
		MOB1B
		DYRK4
		UIMC1
		PRPF39
		GABBR1
		ATP7B
		NIPAL4
		LANCL2
		RIC3
		PPM1H
		ALG6
		LAMB3
		RPS17L
		KCNK10
		BLOC1S5-TXNDC5
		RALGPS1
		BRD4
		ZNF146
		TMEM212
		SPCS3
		EFNA2
		RASSF4
		PHF21B
		HOXB5
		ENTPD7
		CASC4
		PCDHGB4
		CUL4B
		GPR158
		CELF5
		LIN28B
		ERMAP
		NFRKB
		ASAP1
		TIMM17A
		MEIS1
		LRRC2
		GLDN
		TRAM2
		PAWR
		KCND3
		TLK1
		PI15
		DSTYK
		FAM160B1
		COL5A2
		TFE3
		CPD
		CSMD3
		FBXL20
		LRBA
		PCDHGA10
		EPHA7
		SLC50A1
		SERTAD1
		HERC6
		CORO1C
		KANK3
		PLEKHM3
		LRP1B
		MYCL
		MSANTD3
		SDR16C5
		XPO4
		CASP14
		EPS15
		FAM19A1
		HCAR2
		ZNF710
		VAX1
		WIPI2
		NAA60
		RAB11FIP4
		SUMF1
		LHFPL6
		IMPAD1
		SQLE
		FAM49A
		TEX2
		MAP1A
		PARD6G
		XXYLT1
		ATP6V1A
		KIAA0753
		SLMO2
		ZNF362
		TRIM56
		UBE2J1
		STK3
		PCDHGA5
		CACNG2
		REPS2
		FABPE_HUMAN
		PRDM6
		BTBD9
		GAS8
		FPGT-TNNI3K
		CD200
		NCKAP5L
		COL19A1
		RUNX1T1
		C12orf39
		SLC9A2
		SIGLEC1
		LRCH4
		ZFP90
		ZNF740
		TOR2A
		SLC30A7
		SMCHD1
		LAMC3
		PCDH15
		GCNT2
		ARHGAP12
		C7orf41
		DPY19L3
		GLOD4
		KIAA0232
		VIRMA
		NFAT5
		OLIG3
		GIGYF2
		GCH1
		CCDC176
		FLI1
		FAM199X
		SCNN1B
		HSP90B3P
		KIAA1024L
		CSNK2A2
		ANAPC1
		BTBD10
		DMXL1
		SDK2
		HMBOX1
		DMTF1
		C2orf53
		ZKSCAN1
		GRTP1
		ZFHX2
		ITGB8
		ERC2
		BSDC1
		POFUT2
		TRHDE
		ZNF354A
		MAP2K4
		STX5
		RIMS1
		UBE2K
		HS3ST5
		DRP2
		TPD52L1
		CLLU1
		NPIPA5
		CSRNP1
		SETBP1
		RTP1
		PIK3CD
		PITPNM2
		RNF175
		GIMAP6
		AIF1L
		L3MBTL4
		ZXDC
		SLC31A2
		C3orf36
		C2orf69
		VAT1
		SHANK3
		ZIC3
		LCE1C
		FHAD1
		SLC5A3
		ARPC1A
		KCTD2
		NR4A3
		ASB1
		ORC5
		SUPT16H
		UNKL
		ZC3H12C
		PIGK
		OTUB2
		NELL2
		TMEM121B
		ACPL2
		PTPN9
		MRPL9
		KCNIP1
		E2F7
		BRICD5
		NIPA2
		YES1
		RAVER1
		CD86
		AUH
		SLC25A39
		PDXP
		ZBTB4
		POU2F2
		PCDHGA4
		NAA40
		CBLN2
		GPM6A
		CNKSR2
		FUT8
		BEND4
		CEP104
		NCOA6
		SAMD5
		PPP4R1
		LRRFIP1
		GCLC
		ZC3H14
		MAN1A2
		RBMXL1
		ALDH5A1
		COL8A1
		CYMP
		MRFAP1
		LRRC36
		TK2
		NME4
		DPP6
		MMP24
		NR2F2
		CTTNBP2
		SMURF2
		PRDM1
		FAM13A
		FAM84B
		BBX
		EFEMP1
		ARHGAP8
		TNRC6B
		ZFYVE9
		ATG4A
		FOXG1
		NME9
		SLCO1C1
		GBA2
		SLC25A42
		B3GALT2
		USP38
		AL161645.1
		KIAA1429
		NDE1
		CCDC167
		HORMAD2
		SPEG
		TBC1D24
		SYNPO2L
		KIAA1045
		MTF2
		VASH2
		TMCO6
		MDGA1
		CCSER2
		CNN2
		ZNF664
		PAM
		COL5A3
		SOGA1
		WDTC1
		CDRT4
		METTL18
		FOXP2
		PPP2R4
		PFAS
		RB1CC1
		PCDH12
		EIF4E
		ABHD5
		RMND5A
		LRRC32
		IGF2BP2
		PRKCZ
		FOXJ3
		SLC35F5
		LPAR3
		FAM19A5
		RALGAPB
		KCNQ4
		CCDC117
		LDLRAP1
		ARX
		USP15
		GTF2H1
		MPZ
		PCDHGB7
		CTNNA1
		RSG1
		RNASEH2C
		CTNNBIP1
		TEP1
		FOXN3
		YAF2
		SH3TC2
		WDR33
		GOLGB1
		KCNS2
		WDFY3
		CLIC4
		HIC1
		TMEM70
		API5
		TNRC6A
		THUMPD3
		RFT1
		SLC8A2
		POLR1B
		OLFM4
		SLC6A1
		C10orf128
		SH3PXD2B
		PTBP3
		USP46
		PDCL
		DMXL2
		NELFA
		FAM117A
		FAM57A
		SCG2
		DCAF6
		SNX18
		SPTY2D1
		YRDC
		IPPK
		SLC22A7
		GNAI1
		VPS4B
		MAML1
		TYK2
		NDRG1
		SESN1
		PTPRQ
		APPL2
		PIP4K2A
		DOK1
		UNC5C
		AFAP1
		NCAM2
		CDK13
		PGAP1
		FSCN1
		CHD2
		MTMR4
		ANKRD36C
		TRIM17
		PCNP
		METTL21B
		DCLRE1A
		TYW5
		TLR7
		DDX3Y
		OSBPL7
		GIMAP4
		NAP1L5
		SOGA3
		DCBLD1
		TRDMT1
		SKIV2L2
		LPIN2
		LRRC49
		CFL1
		CD28
		TPSB2
		ZNRF3
		POU6F2
		BBS4
		AKAP12
		ENPEP
		AMMECR1L
		CEP85L
		CTSE
		SLC35A2
		ACKR6
		NPIPA8
		FAIM
		TBL1XR1
		ANKRD36
		KLF5
		PAOX
		EIF3J
		KCNJ12
		TMM29_HUMAN
		TMEM167A
		C5AR2
		CBX7
		PLCZ1
		NRG3
		C11orf80
		CAMSAP2
		RFC1
		TMBIM6
		ANKRD44
		FAM156A
		EBF2
		LACC1
		SMPD3
		MKL2
		PDE7A
		BTBD11
		GRID2
		ZNF423
		ELMO1
		CYBB
		LRRCC1
		UNC13A
		SHB
		SLC24A4
		CHST7
		CCT3
		PCDHGA8
		RALGPS2
		PPP1R9B
		FER
		SNRK
		PMPCB
		COPS3
		NID2
		DLGAP3
		FUCA1
		MACC1
		KIAA1239
		C10orf118
		ZBBX
		FBXL17
		ZBTB10
		C10orf129
		IFT88
		LHFP
		CAMK4
		EGLN2
		KBTBD4
		RAB34
		CPLX2
		POLE4
		ADAR
		MPIG6B
		GAS2
		PDE10A
		METAP2
		RHOQ
		PAN3
		STXBP4
		GLRX
		CELF2
		TMEM200B
		NTNG1
		ZNF720
		MTPN
		TFAP2A
		ESYT2
		NFS1
		IRF2
		OSBPL9
		SLC25A36
		PPP2CA
		FBXL7
		ARFGAP3
		POLR2A
		CSNK1G1
		FLJ16124
		PCDH17
		RFX6
		MECOM
		TDRD6
		POLH
		SGCD
		PLEKHA2
		PHTF1
		CMTM5
		TWIST2
		SCN7A
		SEC62
		ESRP1
		TSPAN18
		HOXD3
		ZNF263
		GPR85
		SP3
		UBE2Z
		ATP6AP2
		AZIN1
		COL4A1
		STK19
		GRM7
		MED12L
		VPS54
		GLS
		TM9SF3
		TMEM123
		PCDHGA11
		ICA1
		PPP6R3
		MAFG
		MNT
		BICD2
		KIAA1024
		JUP
		SLC41A1
		RAPGEF5
		CHP1
		RBMXL2
		ANKRD13A
		PURB
		CHIC1
		SULF1
		UNC80
		SLC39A10
		PTGFRN
		ILDR2
		MIPOL1
		BAG4
		ZNF469
		C19orf82
		CHCHD6
		LAMP2
		DNAH3
		DIO1
		MEI1
		KLHL42
		AK5
		ELAVL1
		C20orf194
		ABCA2
		SLC35F2
		BNIP3L
		FAXDC2
		GALNT8
		WDR48
		DCAKD
		PTPMT1
		PCDHGB6
		SV2A
		FRMPD1
		ASPHD2
		RABGAP1L
		LRRC46
		SPRY4
		RAP2C
		NMT1
		C9orf35
		IDH1
		ZNF135
		RBM39
		MUSTN1
		FNDC3B
		PROX2
		MYH4
		RUFY3
		ZHX1
		PCDHGB3
		PCDHGC3
		ABCC1
		GFRA1
		CAV2
		TMEM135
		CAPN15
		FAM46C
		NUP205
		PREX1
		GABBR2
		ZNF789
		UBFD1
		RPL23A
		CD200R1
		SNX15
		UST
		AFTPH
		RFFL
		RBM15B
		AGBL5
		DDX39B
		ATP2B3
		NCAN
		SOBP
		ZBTB7B
		SH3GL2
		RNF114
		RIMS4
		ORC4
		DEK
		FAM117B
		NLE1
		SORBS3
		ARHGAP24
		DLK1
		PWWP2B
		FUK
		SPRED2
		SLIT2
		NCOA7
		LIN7C
		JDP2
		SERP2
		SLC30A3
		POU2F1
		NKX2-2
		COX7C
		PMP22
		CNNM2
		HMGXB3
		MTL5
		SEC61B
		RRP15
		PTCHD1
		SLC39A1
		PSME2
		STX6
		PDK3
		BNC2
		LDOC1
		SLC26A7
		KIAA1432
		NFU1
		BMP2K
		PLEKHA6
		CALM1
		COL27A1
		FAM13B
		HAVCR2
		SFXN5
		CYFIP2
		TMEM56
		DYNLT3
		MAP3K11
		BHLHE41
		EPM2AIP1
		MID2
		AAK1
		AOX1
		GMEB1
		TMOD3
		PBX2
		EEA1
		GIGYF1
		HSBP1
		CCT6A
		RANBP9
		KMT2C
		EPHB4
		C4orf46
		GGT5
		ARSJ
		SYNGR1
		TMEM110
		ENPP3
		PCDHGA3
		TRMT5
		PPM1D
		RGPD6
		GINS2
		COL12A1
		CHST3
		XYLT1
		GPR108
		YPEL2
		RBMS1
		LETMD1
		PPIP5K1
		SYAP1
		PSD3
		BAK1P1
		PVR
		B3GNT2
		ISCA2
		AP1AR
		PNP
		S1PR3
		ZADH2
		CKAP4
		HECW1
		UCK2
		CDIP1
		RAP1GDS1
		LZTS2
		C19orf80
		AFF3
		IQGAP2
		NBPF24
		MYB
		MLXIP
		KHNYN
		DBNL
		CHPT1
		ATOX1
		VAMP2
		CCDC25
		C17orf70
		LPP
		ATRX
		CHST8
		SLC5A11
		MYO1B
		PRTG
		BID
		FGL2
		FAN1
		TAF5L
		KMT2E
		TRAF3IP2
		CHMP4A
		SLTM
		SENP1
		FAM43B
		HLTF
		TFDP2
		FOXQ1
		GNAI3
		SQRDL
		NOSIP
		SOX13
		KCTD15
		DNAJB1
		MFSD6
		ALPK3
		FLVCR1
		KIAA0141
		SMARCD1
		DUSP7
		RAB3C
		MCRS1
		MDGA2
		RC3H1
		CCDC50
		SFXN2
		KIAA2022
		ARHGAP17
		CD33
		KIAA1522
		SMPD4
		DDX19B
		DIAPH2
		ABL2
		PTPRZ1
		ZYG11A
		GRM8
		SLC23A2
		ARL14
		YBX2
		ARPP21
		TMEM86A
		PIGZ
		ACACA
		RGS3
		ARL11
		ZNF704
		CLCN6
		PAIP2
		DSCAML1
		LRRC8C
		B3GNT9
		GABPB2
		SCOC
		NAPG
		YIPF4
		ZNF513
		FBN2
		TAGLN2
		ZC3H7A
		KIAA1958
		SYT2
		NEDD4
		PHF3
		SPO11
		ITGB4
		PPP3R2
		YTHDF3
		ZBTB38
		IKZF1
		ZNF141
		DRD5
		CMTM1
		LPGAT1
		RAPH1
		CTIF
		XIRP1
		ALK
		GPR173
		DOCK8
		ZC2HC1B
		ARL5B
		EVC2
		RAB37
		GON4L
		ARMC1
		RBM23
		RIC1
		C1orf63
		GLRA2
		MRGBP
		SPRN
		FOXC1
		TEFM
		RBM4
		SPRYD4
		TIPARP
		MIER3
		GMCL1
		LRRC58
		EXD2
		PCDHGA7
		DBX2
		C8orf4
		ARID3A
		ATP13A3
		FAM102B
		EFNA4
		EXO5
		UHRF2
		NUP153
		MACO1
		MYH9
		ZPBP2
		TTYH3
		SLCO3A1
		PCGF6
		SPRTN
		ZNHIT1
		ELF3
		DHDDS
		C1QTNF5
		C11orf34
		SPOPL
		PACRGL
		ADAMTS9
		ANKRD28
		RAB14
		TRAF3
		CHD3
		CELF6
		PI4K2A
		MED8
		COL21A1
		ADCY5
		RAI14
		RNF145
		DYNC1LI2
		CTSV
		GDI1
		ZNF81
		PDXK
		ARHGEF2
		CSTL1
		TRO
		DHX30
		PTPRB
		CASC3
		EPHA5
		ERMP1
		PRAF2
		FAM156B
		POU4F1
		BCL2L2
		ATP7A
		NECAP2
		ACTR1A
		CACNA1B
		PAPPA
		SERPINB7
		LHX5
		CXCL11
		CACNG4
		ANTXR2
		COL4A3
		C11orf58
		HCAR3
		TRIM55
		C8orf37
		PLXNC1
		SCRG1
		EFNB3
		DNAJC3
		GRHL2
		SIMC1
		NLGN2
		EXOSC9
		SSR3
		ELOVL7
		USP9X
		FTL
		IFIT2
		PCLO
		PIK3C2A
		ABCD2
		SLC25A21-AS1
		NPAP1
		PFN2
		ZC3HAV1
		SLBP
		FAM222B
		ARPC5
		PITPNA
		UBR5
		TENM1
		NBPF20
		ZNF20
		METTL10
		PEAK1
		EYA1
		NPTX2
		LINC00692
		AP2M1
		CDK6
		ZFHX4
		LRIG3
		ADAMTS19
		VAPB
		STARD3
		RAB27B
		ZNF236
		TTC24
		SNAP25
		COL6A2
		MRRF
		MYOF
		TLL2
		QPCTL
		STC1
		SGSM1
		TTLL7
		KLRK1
		FURIN
		STOM
		ARL10
		TMEM8B
		PLEKHA3
		ST8SIA1
		ANKRD46
		RSRP1
		CNRIP1
		PDE8A
		ANK2
		SYNRG
		VEGFC
		LARP1
		CGGBP1
		SLC1A2
		AVIL
		TMEM57
		PCDHGC4
		UQCRB
		S100A14
		MRFAP1L1
		KIF21A
		BEST1
		PPP2CB
		UNK
		DOLPP1
		KIAA1244
		MAML3
		PRELID3B
		JHDM1D
		MS4A8
		RWDD3
		KIAA1147
		PHF19
		SGTB
		CACUL1
		RAB6B
		TTBK1
		ARHGEF39
		LIN7A
		SRGAP2
		SVOP
		CD2AP
		TFAP2D
		PARPBP
		PRR5-ARHGAP8
		XRRA1
		ZSCAN29
		STXBP5
		NEK1
		AGK
		ZSWIM8
		ANKRD11
		EBF3
		CAP1
		DUSP1
		PKP4
		SEPT9
		CNNM4
		IRAK3
		ATXN3
		SETD6
		DGKB
		ATG4D
		MRC2
		GARNL3
		ZNF217
		SFMBT2
		CDC42
		FAM53C
		ACVR1C
		DIEXF
		SETD5
		MRPL35
		DUSP5P1
		CTH
		TULP4
		GABARAPL1
		TRMT13
		WDR78
		NR6A1
		PFKFB3
		DAPK2
		PKNOX1
		NEUROD1
		AQR
		PCDHGB2
		SLC12A9
		PCDHGA9
		RNF168
		AC007308.1
		KIAA2026
		SLC5A9
		ZSWIM6
		ABCG4
		PCGF2
		DENND5B
		FCAMR
		MAT2B
		VDAC3
		CDHR3
		RDH16
		TXNDC5
		USP53
		PTPRT
		LHFPL4
		U2AF1
		SLC6A20
		TRERF1
		CREBZF
		GID8
		PCDHGA12
		PPP1R12C
		GLI3
		PBOV1
		COL25A1
		NAGS
		AK2
		CMTM6
		NSUN3
		XXbac-BPG116M5.15
		MLLT3
		NTRK3
		RFC4
		C16orf52
		LARP6
		JAZF1
		CCDC30
		CCT6P3
		ZBTB39
		TYRO3
		CUX2
		RQCD1
		RSPH10B2
		ARFIP2
		KDELR3
		CCNC
		TRAPPC10
		TXLNA
		RNF138
		HOXD1
		FAM92A1
		ATG16L2
		LASP1
		TMEM184B
		TCAIM
		FREM2
		IFRD1
		FBXL19
		PDIK1L
		RFXANK
		SLC7A8
		FAF2
		EFHC2
		DOT1L
		PDE1A
		ZBTB8A
		COL13A1
		ZNF260
		CTGF
		KCNK4
		TFG
		FGF14
		FBXL2
		PTBP1
		ELOVL4
		KRTAP1-1
		NP_001009993.2
		MCCC2
		SNX7
		CCL15-CCL14
		POLR2D
		ETF1
		MTX3
		KCNJ14
		ZC3H18
		TMEM100
		ZBTB14
		CREBL2
		ICK
		CREB5
		B3GAT2
		ENTPD5
		EIF4B
		SLC7A2
		GZF1
		TMSB4Y
		KCTD20
		ZNF618
		XPR1
		AGO1
		TPD52
		SKA3
		SRCIN1
		PTPRK
		SH3RF2
		TPSAB1
		GPX6
		LOC100132352
		WDR81
		PHACTR4
		FOXP4
		PTMA
		MOB3A
		TAX1BP1
		SAP30L
		BTBD3
		PCDHGA2
		SYT1
		TUBA4A
		MSL2
		SEPT4
		TBL1X
		PHIP
		CHCHD3
		H2AFJ
		DHX32
		SMCR7L
		EPB41
		TMEM150C
		GPR65
		HSPA13
		TMEM158
		SEMA5B
		SMC2
		IKBIP
		TSPAN15
		IKZF2
		PML
		DLG2
		SESN3
		ZNF580
		MARCKS
		PAPD5
		TLE1
		TMEM65
		TPRG1
		PTPRD
		ANKEF1
		SCARA5
		DDIT4
		ARHGAP9
		NUS1
		LONRF3
		SMURF1
		SLC5A12
		TPM4
		USP6
		ELP5
		AFAP1L2
		DGKG
		B3GALNT1
		EAPP
		GDAP2
		GPR137C
		USP31
		HIVEP2
		CPEB2
		MYRF
		TATDN2
		BPTF
		ATAD2
		NPEPPS
		C17orf96
		EPB41L2
		OTX2
		WIPF2
		IL12RB2
		RASGRP1
		SLC16A6
		ADRA2B
		NFIB
		BCORL1
		PIGA
		TBC1D30
		TRIM13
		LPHN1
		ENPP5
		STXBP6
		SNAP23
		CACNG8
		MGA
		EIF4A1
		MXI1
		SLITRK5
		SPTLC2
		ZDHHC9
		SRSF10
		MAP3K2
		PCDH19
		ADORA1
		LEPROTL1
		MBNL1
		NUP160
		TPGS2
		DCUN1D4
		TBPL1
		NOTO
		HNRNPDL
		ZNF322
		CASC5
		FAM46A
		GRIN1
		CALU
		MOK
		IQGAP1
		ZNF69
		IFIT1
		EMD
		CMPK1
		SCN2A
		ALDH8A1
		ZKSCAN5
		XPO1
		BAZ2A
		2024-03-09
		MGME1
		NEMF
		GRM5
		CTXN2
		ACAT2
		DDX6
		GNMT
		PPP2R1A
		TRPM1
		CAGE1
		TET2
		SPRR2A
		RDH12
		CELP
		ST8SIA3
		AKAP9
		SACM1L
		DLX3
		PPIL2
		LDB2
		SLC27A4
		EHD3
		CPNE3
		SNX30
		ANKRD50
		TMEM260
		IQSEC1
		KIAA1549
		USP34
		DBF4B
		THNSL1
		STK4
		MICAL3
		PLAGL2
		PCDH10
		KIAA1456
		CD300LB
		C4orf47
		LRRC7
		LINC00271
		TGOLN2
		ASNS
		TNN
		WBP2
		CCT6P1
		TTYH2
		AGRP
		GIN1
		TVP23C-CDRT4
		USP26
		MXD3
		VAMP3
		RCE1
		TNFRSF10B
		TRIM44
		USH1G
		CDK5R1
		BICC1
		ELF2
		ABHD12B
		SMIM14
		NIPAL3
		OTUD5
		SLC41A2
		ADCY6
		EDEM1
		TMEM170B
		KIF15
		TMPRSS11F
		ZNF280B
		HYKK
		WBSCR27
		DST
		FAT3
		NFATC2
		DZIP3
		RAB5C
		HOXA9
		TNRC6C
		CYLD
		ZEB2
		ERP44
		GDI2
		WTAP
		UBE3D
		DSG3
		FBXW11
		JMJD1C
		ARL3
		CAPN5
		C2CD2
		NRIP3
		PDE11A
		MRPS2
		NSRP1
		PTPRO
		TMEM17
		AQP1
		PPAPDC2
		KLHDC10
		NIPA1
		CLYBL
		OTUD7B
		DMAP1
		ZSWIM5
		UBA2
		RGS9
		NKAPL
		SRSF2
		ANKRD12
		RAB30
		OSBPL11
		YLPM1
		MKRN3
		HEXIM2
		SLC30A5
		ZC3H11A
		HAUS5
		UBTD2
		HMGCLL1
		LMO3
		UBQLN1
		SOCS2
		PPP2R5D
		MAP1B
		GBP3
		RARG
		RANBP10
		CECR6
		TMEM220
		C11orf24
		CAP2
		RBMS3
		C11orf63
		PPP2R2D
		EDARADD
		TMEM128
		SEPT8
		PTAFR
		ATP6V1C2
		CSNK1G3
		TSPAN6
		PRELID1
		CTBP2
		DYDC1
		RBMX
		CRTC3
		TMEM213
		ORAI2
		RAB6IP2
		PLEKHA8
		GLIPR1
		TTN
		RGS6
		SRGAP3
		PDK1
		NCALD
		GXYLT1
		FAM196A
		MEST
		DYRK1A
		SYNJ1
		PHF20L1
		ST3GAL3
		PTBP2
		CRK
		SNX1
		NEDD9
		C6orf106
		JAK1
		ARHGDIA
		ARFGEF1
		GPD2
		VANGL1
		TOR1AIP2
		ZNF286B
		HNRNPLL
		CCDC150
		HIPK2
		ZMIZ1
		CUL4A
		UBIAD1
		RIMS2
		PTPN3
		ZBED2
		EIF4A2
		FAM35BP
		COL6A3
		FOXP1
		C6orf25
		GPRIN3
		LOC646736
		2024-03-08
		FRG1B
		ZFHX3
		SUDS3
		RSRC2
		CAMKK2
		ARF3
		PITX3
		EYA4
		PRKAB1
		CNP
		UNC119
		TLCD3A
		GPM6B
		DLGAP2
		ENC1
		ZNF654
		ANK3
		KIAA0430
		SLFN5
		PKD2L1
		CLIP1
		CARF
		RGPD8
		TECRL
		UBR2
		PDE8B
		SF3B4
		SMARCA2
		LRRC28
		TTPAL
		CERS2
		DSN1
		NLGN4Y
		YIPF5
		BCL11A
		SAMD9
		FAM193B
		RNF19A
		CACNA2D4
		RGPD1
		PPP2R5E
		ZNF662
		ADPRHL2
		ZNF436
		FAM208A
		ZNF385A
		DLAT
		FLJ11795
		SEPHS2
		RP11-73O6.4
		CLIC2
		KHDRBS1
		LARS2
		SLC25A38
		C10orf68
		TSNAXIP1
		CTHRC1
		IFT20
		PEX5L
		HIP1
		UBR7
		C18orf54
		SCN2B
		RASGRF2
		VPS13C
		KPNA6
		CASP2
		SUPT7L
		CAPN7
		GEM
		SERBP1
		ZNF341
		SLC14A1
		RANBP2
		ADAMTS5
		ATP2A2
		RPS14
		ONECUT2
		NPL
		CAST
		PRRT2
		CRISPLD2
		PCDHGA6
		SYT9
		UBE2D2
		DDX3X
		KCNN4
		TAOK1
		AP4E1
		KIF3C
		TENT5A
		GAD1
		UBE2Q1
		FJX1
		OGDHL
		CASK
		E2F3
		PHTF2
		KLHL3
		NDC1
		DPP10
		LHX9
		CELF4
		ST8SIA6
		GALNT16
		TNFRSF10D
		AMD1
		GGA2
		ATG14
		PCDHGB1
		SRF
		PITPNB
		PAPOLB
		PGPEP1
		FMN2
		RNF44
		TUBB1
		PYDC1
		ARMCX2
		SEC22A
		GRIA2
		GLS2
		SLC51A
		RPS6KA3
		KIAA0825
		WASF2
		ABHD16A
		PNPLA2
		DNAJC13
		VPS13B
		HDAC6
		CDX1
		PFDN2
		ATRN
		SLC25A53
		TTC30A
		CCDC88A
		SGPP1
		CNOT6L
		RPS6KB1
		TOP1
		SHISA5
		CDCA8
PMOP	1238	ACTN4
		FSTL1
		CERNA3
		MMP2
		INSL3
		ERCC5
		PSTPIP1
		CYP26A1
		XDH
		EDN1
		ABCB7
		HSPB1
		CYP11A1
		COL1AR
		CXCR4
		IRAK1
		IGF1
		GAS5
		GALNT3
		NTRK1
		GDF15
		EP300
		MMP7
		LPO
		NOS2
		ZNF446
		ERG
		SOD2
		MIR15A
		AQP9
		XK
		SEMA4D
		UGT2B17
		MET
		MTNR1B
		SERPINA12
		UGT1A1
		FRA1H
		LEP
		CXADR
		CSF3R
		SERPINF1
		OXT
		SHC1
		LHB
		HSD11B2
		BRCA1
		CYP2D6
		LOC109611593
		MT-ATP6
		ELANE
		TERF2IP
		UGT2B7
		PRDM2
		CCN4
		SSTR2
		BIRC5
		GNAS
		NEIL1
		PYY
		GHR
		SIRT6
		RAD23B
		MTRR
		CD38
		CCNE1
		BHMT
		MIR302A
		SMUG1
		APOE
		ALDH2
		C3
		GRB2
		HSPD1
		HCCAT5
		ASCC1
		MYH6
		MIR193A
		BCL2
		FZD9
		KL
		PGGHG
[truncated: 1,156 more rows]
