# Supplementary material for: Yigu decoction regulates plasma miRNA in postmenopausal osteoporosis patients: a randomized controlled trial
Source: Front Pharmacol. 2024 Nov 6;15:1460906. doi: 10.3389/fphar.2024.1460906 (PMC11577086; doi:10.3389/fphar.2024.1460906)
Supplement: Supplementary file 3 [file DataSheet1.CSV]

mature_mirna_acc	mature_mirna_id	target_symbol	target_entrez	target_ensembl	diana_microt	elmmo	microcosm	miranda	mirdb	pictar	pita	predicted.sum	all.sum
MIMAT0000427	hsa-miR-133a-3p	SGMS2	166929	ENSG00000164023	1	2	1	1	2	0	1	6	6
MIMAT0000427	hsa-miR-133a-3p	ANKRD28	23243	ENSG00000206560	1	2	0	1	2	0	1	5	5
MIMAT0000427	hsa-miR-133a-3p	ATP6AP2	10159	ENSG00000182220	1	2	1	2	0	0	1	5	5
MIMAT0000427	hsa-miR-133a-3p	BICC1	80114	ENSG00000122870	2	2	0	1	1	0	1	5	5
MIMAT0000427	hsa-miR-133a-3p	CCNC	892	ENSG00000112237	2	2	0	1	1	0	1	5	5
MIMAT0000427	hsa-miR-133a-3p	CELF4	56853	ENSG00000101489	2	4	0	1	1	0	1	5	5
MIMAT0000427	hsa-miR-133a-3p	CSNK1G3	1456	ENSG00000151292	1	4	0	1	1	0	1	5	5
MIMAT0000427	hsa-miR-133a-3p	DOLPP1	57171	ENSG00000167130	1	2	0	1	1	0	1	5	5
MIMAT0000427	hsa-miR-133a-3p	EBF2	64641	ENSG00000221818	1	2	0	1	1	0	1	5	5
MIMAT0000427	hsa-miR-133a-3p	FOXC1	2296	ENSG00000054598	2	2	1	1	0	0	1	5	5
MIMAT0000427	hsa-miR-133a-3p	FTL	2512	ENSG00000087086	2	2	0	2	1	0	1	5	5
MIMAT0000427	hsa-miR-133a-3p	GABPB2	126626	ENSG00000143458	1	2	0	1	1	0	1	5	5
MIMAT0000427	hsa-miR-133a-3p	MECOM	2122	ENSG00000085276	2	4	1	1	0	0	1	5	5
MIMAT0000427	hsa-miR-133a-3p	NUP153	9972	ENSG00000124789	2	2	0	1	1	0	1	5	5
MIMAT0000427	hsa-miR-133a-3p	NUP160	23279	ENSG00000030066	2	2	0	1	1	0	1	5	5
MIMAT0000427	hsa-miR-133a-3p	PEX5L	51555	ENSG00000114757	2	2	0	1	1	0	1	5	5
MIMAT0000427	hsa-miR-133a-3p	PITPNM2	57605	ENSG00000090975	2	2	0	1	1	0	1	5	5
MIMAT0000427	hsa-miR-133a-3p	PTBP3	9991	ENSG00000119314	2	4	0	1	1	0	1	5	5
MIMAT0000427	hsa-miR-133a-3p	PTPRD	5789	ENSG00000153707	1	4	1	0	1	0	1	5	5
MIMAT0000427	hsa-miR-133a-3p	RAP2C	57826	ENSG00000123728	2	2	0	1	1	0	1	5	5
MIMAT0000427	hsa-miR-133a-3p	RBMX	27316	ENSG00000147274	1	4	0	1	1	0	1	5	5
MIMAT0000427	hsa-miR-133a-3p	SEC61B	10952	ENSG00000106803	2	2	0	1	1	0	1	5	5
MIMAT0000427	hsa-miR-133a-3p	SF3B4	10262	ENSG00000143368	1	2	0	2	1	0	1	5	5
MIMAT0000427	hsa-miR-133a-3p	SGTB	54557	ENSG00000197860	1	2	0	1	1	0	1	5	5
MIMAT0000427	hsa-miR-133a-3p	SMARCD1	6602	ENSG00000066117	2	2	0	1	2	0	1	5	5
MIMAT0000427	hsa-miR-133a-3p	SNRK	54861	ENSG00000163788	1	2	0	1	2	0	1	5	5
MIMAT0000427	hsa-miR-133a-3p	SUMO1	7341	ENSG00000116030	2	2	0	1	1	0	1	5	5
MIMAT0000427	hsa-miR-133a-3p	TFAP2D	83741	ENSG00000008197	2	2	1	2	1	0	0	5	5
MIMAT0000427	hsa-miR-133a-3p	WASF2	10163	ENSG00000158195	1	4	0	0	1	2	1	5	5
MIMAT0000427	hsa-miR-133a-3p	ZC3H11A	9877	ENSG00000058673	2	2	0	1	2	0	1	5	5
MIMAT0000427	hsa-miR-133a-3p	ZIC3	7547	ENSG00000156925	1	2	0	1	1	0	1	5	5
MIMAT0000427	hsa-miR-133a-3p	ACAT2	39	ENSG00000120437	2	2	1	0	2	0	0	4	4
MIMAT0000427	hsa-miR-133a-3p	AFTPH	54812	ENSG00000119844	2	2	0	1	1	0	0	4	4
MIMAT0000427	hsa-miR-133a-3p	APPL2	55198	ENSG00000136044	1	2	0	1	0	0	1	4	4
MIMAT0000427	hsa-miR-133a-3p	ARPP21	10777	ENSG00000172995	1	2	0	3	1	0	0	4	4
MIMAT0000427	hsa-miR-133a-3p	ATP7B	540	ENSG00000123191	2	2	1	0	1	0	0	4	4
MIMAT0000427	hsa-miR-133a-3p	BAZ2A	11176	ENSG00000076108	2	2	0	1	0	0	1	4	4
MIMAT0000427	hsa-miR-133a-3p	BICD2	23299	ENSG00000185963	1	2	0	2	0	0	1	4	4
MIMAT0000427	hsa-miR-133a-3p	BNIP3L	665	ENSG00000104765	2	2	0	1	1	0	0	4	4
MIMAT0000427	hsa-miR-133a-3p	BTBD3	22903	ENSG00000132640	1	2	0	1	1	0	0	4	4
MIMAT0000427	hsa-miR-133a-3p	C11orf58	10944	ENSG00000110696	2	4	0	1	1	0	0	4	4
MIMAT0000427	hsa-miR-133a-3p	CAP1	10487	ENSG00000131236	1	2	1	0	1	0	0	4	4
MIMAT0000427	hsa-miR-133a-3p	CAPN15	6650	ENSG00000103326	2	2	0	1	1	0	0	4	4
MIMAT0000427	hsa-miR-133a-3p	CELF6	60677	ENSG00000140488	1	2	0	1	0	0	1	4	4
MIMAT0000427	hsa-miR-133a-3p	CEP85L	387119	ENSG00000111860	2	2	0	1	0	0	1	4	4
MIMAT0000427	hsa-miR-133a-3p	CETN3	1070	ENSG00000153140	1	2	0	1	2	0	0	4	4
MIMAT0000427	hsa-miR-133a-3p	CLTA	1211	ENSG00000122705	0	2	0	1	2	0	1	4	4
MIMAT0000427	hsa-miR-133a-3p	CMPK1	51727	ENSG00000162368	1	2	0	2	2	0	0	4	4
MIMAT0000427	hsa-miR-133a-3p	CMTM6	54918	ENSG00000091317	2	2	0	1	1	0	0	4	4
MIMAT0000427	hsa-miR-133a-3p	CNN2	1265	ENSG00000064666	2	2	0	1	2	0	0	4	4
MIMAT0000427	hsa-miR-133a-3p	DCLRE1A	9937	ENSG00000198924	1	2	1	1	0	0	0	4	4
MIMAT0000427	hsa-miR-133a-3p	EDEM1	9695	ENSG00000134109	1	2	0	1	1	0	0	4	4
MIMAT0000427	hsa-miR-133a-3p	EIF4A1	1973	ENSG00000161960	1	2	0	2	2	0	0	4	4
MIMAT0000427	hsa-miR-133a-3p	ELAVL1	1994	ENSG00000066044	2	2	0	0	1	1	0	4	4
MIMAT0000427	hsa-miR-133a-3p	ENC1	8507	ENSG00000171617	1	4	0	1	1	0	0	4	4
MIMAT0000427	hsa-miR-133a-3p	ENPEP	2028	ENSG00000138792	1	2	0	1	0	0	1	4	4
MIMAT0000427	hsa-miR-133a-3p	EPHA7	2045	ENSG00000135333	1	2	0	1	1	0	0	4	4
MIMAT0000427	hsa-miR-133a-3p	FAIM	55179	ENSG00000158234	1	2	0	1	1	0	0	4	4
MIMAT0000427	hsa-miR-133a-3p	FAM160B1	57700	ENSG00000151553	1	2	0	1	1	0	0	4	4
MIMAT0000427	hsa-miR-133a-3p	FAM46A	55603	ENSG00000112773	2	2	0	1	0	0	2	4	4
MIMAT0000427	hsa-miR-133a-3p	FLI1	2313	ENSG00000151702	1	2	0	1	0	0	1	4	4
MIMAT0000427	hsa-miR-133a-3p	FOXL2	668	ENSG00000183770	1	2	0	0	1	0	1	4	4
MIMAT0000427	hsa-miR-133a-3p	GABARAPL1	23710	ENSG00000139112	1	2	0	0	1	0	1	4	4
MIMAT0000427	hsa-miR-133a-3p	GARNL3	84253	ENSG00000136895	1	2	0	1	2	0	0	4	4
MIMAT0000427	hsa-miR-133a-3p	GPM6A	2823	ENSG00000150625	1	2	0	1	2	0	0	4	4
MIMAT0000427	hsa-miR-133a-3p	HIC2	23119	ENSG00000169635	1	2	0	0	1	1	0	4	4
MIMAT0000427	hsa-miR-133a-3p	HS2ST1	9653	ENSG00000153936	1	2	0	1	1	0	0	4	4
MIMAT0000427	hsa-miR-133a-3p	JAZF1	221895	ENSG00000153814	1	4	0	0	1	0	1	4	4
MIMAT0000427	hsa-miR-133a-3p	KCNMA1	3778	ENSG00000156113	1	2	0	1	0	0	1	4	4
MIMAT0000427	hsa-miR-133a-3p	KCTD20	222658	ENSG00000112078	2	2	0	0	1	0	1	4	4
MIMAT0000427	hsa-miR-133a-3p	KIAA1429	25962	ENSG00000164944	1	2	0	1	0	0	1	4	4
MIMAT0000427	hsa-miR-133a-3p	KIF3C	3797	ENSG00000084731	2	2	0	1	1	0	0	4	4
MIMAT0000427	hsa-miR-133a-3p	LANCL2	55915	ENSG00000132434	1	2	0	1	1	0	0	4	4
MIMAT0000427	hsa-miR-133a-3p	LASP1	3927	ENSG00000002834	2	4	0	0	2	0	1	4	4
MIMAT0000427	hsa-miR-133a-3p	LDLRAP1	26119	ENSG00000157978	1	6	0	0	1	0	1	4	4
MIMAT0000427	hsa-miR-133a-3p	LHFP	10186	ENSG00000183722	1	4	0	2	0	0	2	4	4
MIMAT0000427	hsa-miR-133a-3p	LHX5	64211	ENSG00000089116	2	2	0	1	1	0	0	4	4
MIMAT0000427	hsa-miR-133a-3p	MED8	112950	ENSG00000159479	0	2	2	1	0	0	1	4	4
MIMAT0000427	hsa-miR-133a-3p	MLLT3	4300	ENSG00000171843	1	2	0	0	2	0	1	4	4
MIMAT0000427	hsa-miR-133a-3p	MTMR4	9110	ENSG00000108389	2	2	0	1	1	0	0	4	4
MIMAT0000427	hsa-miR-133a-3p	MYH9	4627	ENSG00000100345	2	2	0	1	1	0	0	4	4
MIMAT0000427	hsa-miR-133a-3p	MYRF	745	ENSG00000124920	2	2	0	0	1	0	1	4	4
MIMAT0000427	hsa-miR-133a-3p	PFN2	5217	ENSG00000070087	2	2	0	2	1	0	0	4	4
MIMAT0000427	hsa-miR-133a-3p	PLEKHA3	65977	ENSG00000116095	2	2	0	1	1	0	0	4	4
MIMAT0000427	hsa-miR-133a-3p	POU2F2	5452	ENSG00000028277	2	6	0	0	0	2	1	4	4
MIMAT0000427	hsa-miR-133a-3p	PPP2CA	5515	ENSG00000113575	2	2	0	1	1	0	0	4	4
MIMAT0000427	hsa-miR-133a-3p	PPP2CB	5516	ENSG00000104695	2	2	0	1	1	0	0	4	4
MIMAT0000427	hsa-miR-133a-3p	PTBP2	58155	ENSG00000117569	2	2	0	1	0	0	1	4	4
MIMAT0000427	hsa-miR-133a-3p	PTPRO	5800	ENSG00000151490	1	2	0	2	3	0	0	4	4
MIMAT0000427	hsa-miR-133a-3p	PTPRZ1	5803	ENSG00000106278	2	2	0	1	2	0	0	4	4
MIMAT0000427	hsa-miR-133a-3p	RARB	5915	ENSG00000077092	2	2	0	1	0	0	1	4	4
MIMAT0000427	hsa-miR-133a-3p	RB1CC1	9821	ENSG00000023287	2	2	0	1	1	0	0	4	4
MIMAT0000427	hsa-miR-133a-3p	RCE1	9986	ENSG00000173653	1	2	1	0	0	0	1	4	4
MIMAT0000427	hsa-miR-133a-3p	RFFL	117584	ENSG00000092871	2	2	0	1	1	0	0	4	4
MIMAT0000427	hsa-miR-133a-3p	RIMS1	22999	ENSG00000079841	2	2	0	1	2	0	0	4	4
MIMAT0000427	hsa-miR-133a-3p	SACM1L	22908	ENSG00000211456	1	4	0	1	1	0	0	4	4
MIMAT0000427	hsa-miR-133a-3p	SGPP1	81537	ENSG00000126821	2	2	0	1	1	0	0	4	4
MIMAT0000427	hsa-miR-133a-3p	SH3GL2	6456	ENSG00000107295	2	2	0	1	1	0	0	4	4
MIMAT0000427	hsa-miR-133a-3p	SIMC1	375484	ENSG00000170085	1	2	0	2	1	0	0	4	4
MIMAT0000427	hsa-miR-133a-3p	SLC30A7	148867	ENSG00000162695	1	2	0	0	2	0	1	4	4
MIMAT0000427	hsa-miR-133a-3p	SLC50A1	55974	ENSG00000169241	1	2	0	2	1	0	0	4	4
MIMAT0000427	hsa-miR-133a-3p	SLC6A1	6529	ENSG00000157103	1	2	0	1	1	0	0	4	4
MIMAT0000427	hsa-miR-133a-3p	SLC6A6	6533	ENSG00000131389	1	6	0	0	0	1	2	4	4
MIMAT0000427	hsa-miR-133a-3p	SOX4	6659	ENSG00000124766	2	2	0	1	0	0	1	4	4
MIMAT0000427	hsa-miR-133a-3p	SP3	6670	ENSG00000172845	1	2	0	1	1	0	0	4	4
MIMAT0000427	hsa-miR-133a-3p	SQLE	6713	ENSG00000104549	2	2	0	1	1	0	0	4	4
MIMAT0000427	hsa-miR-133a-3p	STXBP6	29091	ENSG00000168952	1	2	0	1	1	0	0	4	4
MIMAT0000427	hsa-miR-133a-3p	SV2A	9900	ENSG00000159164	1	2	0	2	1	0	0	4	4
MIMAT0000427	hsa-miR-133a-3p	SYT1	6857	ENSG00000067715	2	2	0	1	1	0	0	4	4
MIMAT0000427	hsa-miR-133a-3p	TAGLN2	8407	ENSG00000158710	1	4	0	0	2	0	1	4	4
MIMAT0000427	hsa-miR-133a-3p	TBPL1	9519	ENSG00000028839	2	2	0	1	1	0	0	4	4
MIMAT0000427	hsa-miR-133a-3p	TFG	10342	ENSG00000114354	2	2	0	0	1	0	1	4	4
MIMAT0000427	hsa-miR-133a-3p	THRAP3	9967	ENSG00000054118	2	2	0	1	1	0	0	4	4
MIMAT0000427	hsa-miR-133a-3p	TIMM17A	10440	ENSG00000134375	1	2	0	1	1	0	0	4	4
MIMAT0000427	hsa-miR-133a-3p	TXLNA	200081	ENSG00000084652	2	4	0	0	1	0	1	4	4
MIMAT0000427	hsa-miR-133a-3p	UBQLN1	29979	ENSG00000135018	1	2	0	1	0	0	1	4	4
MIMAT0000427	hsa-miR-133a-3p	VPS54	51542	ENSG00000143952	1	2	0	1	1	0	0	4	4
MIMAT0000427	hsa-miR-133a-3p	XPO4	64328	ENSG00000132953	1	2	0	0	1	0	1	4	4
MIMAT0000427	hsa-miR-133a-3p	ZNF131	7690	ENSG00000172262	1	2	0	1	1	0	0	4	4
MIMAT0000427	hsa-miR-133a-3p	ZNF280C	55609	ENSG00000056277	2	2	0	1	1	0	0	4	4
MIMAT0000427	hsa-miR-133a-3p	ACPL2	92370	ENSG00000155893	1	2	0	1	0	0	0	3	3
MIMAT0000427	hsa-miR-133a-3p	ADCYAP1	116	ENSG00000141433	1	2	0	0	2	0	0	3	3
MIMAT0000427	hsa-miR-133a-3p	AFAP1	60312	ENSG00000196526	1	2	0	0	1	0	0	3	3
MIMAT0000427	hsa-miR-133a-3p	AGO1	26523	ENSG00000092847	2	2	0	0	0	0	1	3	3
MIMAT0000427	hsa-miR-133a-3p	ANK2	287	ENSG00000145362	1	2	0	0	0	0	1	3	3
MIMAT0000427	hsa-miR-133a-3p	ANKRD12	23253	ENSG00000101745	2	2	0	0	2	0	0	3	3
MIMAT0000427	hsa-miR-133a-3p	AP1AR	55435	ENSG00000138660	1	2	0	0	0	0	1	3	3
MIMAT0000427	hsa-miR-133a-3p	ARHGAP12	94134	ENSG00000165322	0	2	0	1	1	0	0	3	3
MIMAT0000427	hsa-miR-133a-3p	ARHGDIA	396	ENSG00000141522	1	2	0	0	0	0	1	3	3
MIMAT0000427	hsa-miR-133a-3p	ARL14	80117	ENSG00000179674	1	2	0	0	1	0	0	3	3
MIMAT0000427	hsa-miR-133a-3p	ARPC5	10092	ENSG00000162704	1	2	0	0	0	0	1	3	3
MIMAT0000427	hsa-miR-133a-3p	ARX	170302	ENSG00000004848	2	2	0	0	0	0	1	3	3
MIMAT0000427	hsa-miR-133a-3p	ASH1L	55870	ENSG00000116539	0	2	0	1	1	0	0	3	3
MIMAT0000427	hsa-miR-133a-3p	ATP2B3	492	ENSG00000067842	2	2	0	0	0	0	1	3	3
MIMAT0000427	hsa-miR-133a-3p	B3GALNT1	8706	ENSG00000169255	1	2	0	1	0	0	0	3	3
MIMAT0000427	hsa-miR-133a-3p	BCORL1	63035	ENSG00000085185	2	4	0	0	0	0	1	3	3
MIMAT0000427	hsa-miR-133a-3p	C20orf194	25943	ENSG00000088854	2	2	0	1	0	0	0	3	3
MIMAT0000427	hsa-miR-133a-3p	CACUL1	143384	ENSG00000151893	1	4	0	0	0	0	1	3	3
MIMAT0000427	hsa-miR-133a-3p	CALM1	801	ENSG00000198668	1	2	0	0	0	0	1	3	3
MIMAT0000427	hsa-miR-133a-3p	CALM1	805	ENSG00000198668	1	2	0	0	0	0	1	3	3
MIMAT0000427	hsa-miR-133a-3p	CALM1	808	ENSG00000198668	1	2	0	0	0	0	1	3	3
MIMAT0000427	hsa-miR-133a-3p	CASC4	113201	ENSG00000166734	1	2	0	1	0	0	0	3	3
MIMAT0000427	hsa-miR-133a-3p	CAST	831	ENSG00000153113	1	2	0	0	0	0	1	3	3
MIMAT0000427	hsa-miR-133a-3p	CCDC117	150275	ENSG00000159873	1	2	0	0	0	0	1	3	3
MIMAT0000427	hsa-miR-133a-3p	CCDC176	80127	ENSG00000119636	2	2	0	1	0	0	0	3	3
MIMAT0000427	hsa-miR-133a-3p	CD200	4345	ENSG00000091972	2	2	0	1	0	0	0	3	3
MIMAT0000427	hsa-miR-133a-3p	CDK13	8621	ENSG00000065883	2	2	0	1	0	0	0	3	3
MIMAT0000427	hsa-miR-133a-3p	CECR6	27439	ENSG00000183307	1	2	0	0	0	0	1	3	3
MIMAT0000427	hsa-miR-133a-3p	CERS2	29956	ENSG00000143418	1	4	0	0	0	0	1	3	3
MIMAT0000427	hsa-miR-133a-3p	CHD3	1107	ENSG00000170004	1	2	0	0	0	0	1	3	3
MIMAT0000427	hsa-miR-133a-3p	CKAP4	10970	ENSG00000136026	1	2	0	0	1	0	0	3	3
MIMAT0000427	hsa-miR-133a-3p	COL5A3	50509	ENSG00000080573	2	2	1	0	0	0	0	3	3
MIMAT0000427	hsa-miR-133a-3p	CORO1C	23603	ENSG00000110880	2	2	0	0	0	0	1	3	3
MIMAT0000427	hsa-miR-133a-3p	CPLX2	10814	ENSG00000145920	1	2	0	0	0	0	1	3	3
MIMAT0000427	hsa-miR-133a-3p	CPNE3	8895	ENSG00000085719	2	2	0	0	1	0	0	3	3
MIMAT0000427	hsa-miR-133a-3p	CREB5	401317	ENSG00000146592	1	2	0	0	0	0	1	3	3
MIMAT0000427	hsa-miR-133a-3p	CREB5	9586	ENSG00000146592	1	2	0	0	0	0	1	3	3
MIMAT0000427	hsa-miR-133a-3p	CRTAM	56253	ENSG00000109943	2	2	0	1	0	0	0	3	3
MIMAT0000427	hsa-miR-133a-3p	CTBP2	1488	ENSG00000175029	1	2	0	0	1	0	0	3	3
MIMAT0000427	hsa-miR-133a-3p	CUL4B	8450	ENSG00000158290	1	4	0	0	2	0	0	3	3
MIMAT0000427	hsa-miR-133a-3p	DHX32	55760	ENSG00000089876	2	2	0	0	1	0	0	3	3
MIMAT0000427	hsa-miR-133a-3p	DMXL2	23312	ENSG00000104093	2	2	0	0	1	0	0	3	3
MIMAT0000427	hsa-miR-133a-3p	DYNC1LI2	1783	ENSG00000135720	1	2	0	0	1	0	0	3	3
MIMAT0000427	hsa-miR-133a-3p	DYNLT3	6990	ENSG00000165169	1	2	0	0	0	0	1	3	3
MIMAT0000427	hsa-miR-133a-3p	EFNA4	1945	ENSG00000243364	1	2	0	0	0	0	1	3	3
MIMAT0000427	hsa-miR-133a-3p	EGFR	1956	ENSG00000146648	1	2	0	0	1	0	0	3	3
MIMAT0000427	hsa-miR-133a-3p	EIF3J	8669	ENSG00000104131	2	2	0	0	0	0	1	3	3
MIMAT0000427	hsa-miR-133a-3p	ELF2	1998	ENSG00000109381	2	2	0	0	0	0	1	3	3
MIMAT0000427	hsa-miR-133a-3p	ELFN1	392617	ENSG00000225968	1	2	0	0	1	0	0	3	3
MIMAT0000427	hsa-miR-133a-3p	ELP5	23587	ENSG00000170291	1	2	0	1	0	0	0	3	3
MIMAT0000427	hsa-miR-133a-3p	EMP2	2013	ENSG00000213853	1	2	0	0	1	0	0	3	3
MIMAT0000427	hsa-miR-133a-3p	ETF1	2107	ENSG00000120705	2	2	0	1	0	0	0	3	3
MIMAT0000427	hsa-miR-133a-3p	FADS1	3992	ENSG00000149485	1	2	0	0	1	0	0	3	3
MIMAT0000427	hsa-miR-133a-3p	FAM117B	150864	ENSG00000138439	1	2	0	0	1	0	0	3	3
MIMAT0000427	hsa-miR-133a-3p	FAM13B	51306	ENSG00000031003	2	2	0	0	0	0	1	3	3
MIMAT0000427	hsa-miR-133a-3p	FAM49A	81553	ENSG00000197872	1	2	0	0	1	0	0	3	3
MIMAT0000427	hsa-miR-133a-3p	FBN2	2201	ENSG00000138829	1	4	0	0	0	0	1	3	3
MIMAT0000427	hsa-miR-133a-3p	FBXL2	25827	ENSG00000153558	1	2	0	1	0	0	0	3	3
MIMAT0000427	hsa-miR-133a-3p	FGF1	2246	ENSG00000113578	2	2	0	0	0	0	1	3	3
MIMAT0000427	hsa-miR-133a-3p	FOXP4	116113	ENSG00000137166	1	2	0	0	0	0	1	3	3
MIMAT0000427	hsa-miR-133a-3p	FOXQ1	94234	ENSG00000164379	1	2	1	0	0	0	0	3	3
MIMAT0000427	hsa-miR-133a-3p	GCH1	2643	ENSG00000131979	1	2	0	4	0	0	0	3	3
MIMAT0000427	hsa-miR-133a-3p	GDI2	2665	ENSG00000057608	2	2	0	0	1	0	0	3	3
MIMAT0000427	hsa-miR-133a-3p	GLRA2	2742	ENSG00000101958	2	2	0	1	0	0	0	3	3
MIMAT0000427	hsa-miR-133a-3p	GNB4	59345	ENSG00000114450	2	2	0	0	1	0	0	3	3
MIMAT0000427	hsa-miR-133a-3p	GRIA2	2891	ENSG00000120251	2	4	0	0	1	0	0	3	3
MIMAT0000427	hsa-miR-133a-3p	GRM5	2915	ENSG00000168959	1	2	0	0	1	0	0	3	3
MIMAT0000427	hsa-miR-133a-3p	GXYLT1	283464	ENSG00000151233	1	2	0	0	0	0	1	3	3
MIMAT0000427	hsa-miR-133a-3p	HMGCLL1	54511	ENSG00000146151	1	0	0	1	1	0	0	3	3
MIMAT0000427	hsa-miR-133a-3p	HORMAD2	150280	ENSG00000176635	1	4	0	1	0	0	0	3	3
MIMAT0000427	hsa-miR-133a-3p	IDH1	3417	ENSG00000138413	1	2	0	0	1	0	0	3	3
MIMAT0000427	hsa-miR-133a-3p	IGF2BP2	10644	ENSG00000073792	2	2	0	0	0	0	1	3	3
MIMAT0000427	hsa-miR-133a-3p	IL6ST	3572	ENSG00000134352	1	2	0	0	0	0	1	3	3
MIMAT0000427	hsa-miR-133a-3p	IQGAP2	10788	ENSG00000145703	1	2	0	0	1	0	0	3	3
MIMAT0000427	hsa-miR-133a-3p	KIAA0430	9665	ENSG00000166783	1	2	0	0	0	0	1	3	3
MIMAT0000427	hsa-miR-133a-3p	KIAA1432	57589	ENSG00000107036	2	2	0	1	0	0	0	3	3
MIMAT0000427	hsa-miR-133a-3p	LPGAT1	9926	ENSG00000123684	2	2	0	0	0	0	1	3	3
MIMAT0000427	hsa-miR-133a-3p	MAEA	10296	ENSG00000090316	2	2	0	0	1	0	0	3	3
MIMAT0000427	hsa-miR-133a-3p	MAML1	9794	ENSG00000161021	1	4	0	0	1	0	0	3	3
MIMAT0000427	hsa-miR-133a-3p	MAP3K11	4296	ENSG00000173327	1	0	1	0	0	0	1	3	3
MIMAT0000427	hsa-miR-133a-3p	9-Mar	92979	ENSG00000139266	0	2	1	0	0	0	1	3	3
MIMAT0000427	hsa-miR-133a-3p	MEIS2	4212	ENSG00000134138	1	2	0	2	0	0	0	3	3
MIMAT0000427	hsa-miR-133a-3p	MIER3	166968	ENSG00000155545	1	2	0	0	0	0	1	3	3
MIMAT0000427	hsa-miR-133a-3p	MMP14	4323	ENSG00000157227	1	2	1	0	0	0	0	3	3
MIMAT0000427	hsa-miR-133a-3p	MMP15	4324	ENSG00000102996	2	2	0	0	1	0	0	3	3
MIMAT0000427	hsa-miR-133a-3p	MRC2	9902	ENSG00000011028	2	2	0	0	0	0	1	3	3
MIMAT0000427	hsa-miR-133a-3p	MSN	4478	ENSG00000147065	1	2	0	0	1	0	0	3	3
MIMAT0000427	hsa-miR-133a-3p	NELL2	4753	ENSG00000184613	1	2	0	0	1	0	0	3	3
MIMAT0000427	hsa-miR-133a-3p	NME4	4833	ENSG00000103202	2	2	0	1	0	0	0	3	3
MIMAT0000427	hsa-miR-133a-3p	OSBPL11	114885	ENSG00000144909	1	4	0	0	1	0	0	3	3
MIMAT0000427	hsa-miR-133a-3p	PAX7	5081	ENSG00000009709	2	6	0	0	1	0	0	3	3
MIMAT0000427	hsa-miR-133a-3p	PCDH17	27253	ENSG00000118946	2	2	0	0	1	0	0	3	3
MIMAT0000427	hsa-miR-133a-3p	PDIK1L	149420	ENSG00000175087	1	2	0	0	1	0	0	3	3
MIMAT0000427	hsa-miR-133a-3p	PDZD3	79849	ENSG00000172367	1	2	2	0	0	0	0	3	3
MIMAT0000427	hsa-miR-133a-3p	PIKFYVE	200576	ENSG00000115020	2	2	0	1	0	0	0	3	3
MIMAT0000427	hsa-miR-133a-3p	PITPNB	23760	ENSG00000180957	0	2	0	2	0	0	1	3	3
MIMAT0000427	hsa-miR-133a-3p	PLCL2	23228	ENSG00000154822	0	2	0	1	1	0	0	3	3
MIMAT0000427	hsa-miR-133a-3p	POU4F1	5457	ENSG00000152192	1	2	0	0	0	0	1	3	3
MIMAT0000427	hsa-miR-133a-3p	PPP2R2D	55844	ENSG00000175470	1	4	0	0	2	0	0	3	3
MIMAT0000427	hsa-miR-133a-3p	PPP6R3	55291	ENSG00000110075	2	2	0	0	0	0	1	3	3
MIMAT0000427	hsa-miR-133a-3p	PRDM1	639	ENSG00000057657	2	2	0	0	2	0	0	3	3
MIMAT0000427	hsa-miR-133a-3p	PRDM16	63976	ENSG00000142611	1	2	0	0	0	0	1	3	3
MIMAT0000427	hsa-miR-133a-3p	PRKCB	5579	ENSG00000166501	1	2	0	1	0	0	0	3	3
MIMAT0000427	hsa-miR-133a-3p	PRPS2	5634	ENSG00000101911	2	0	0	1	1	0	0	3	3
MIMAT0000427	hsa-miR-133a-3p	PRRT2	112476	ENSG00000167371	1	4	0	0	2	0	0	3	3
MIMAT0000427	hsa-miR-133a-3p	PSD3	23362	ENSG00000156011	1	4	0	0	0	0	1	3	3
MIMAT0000427	hsa-miR-133a-3p	PTBP1	5725	ENSG00000011304	2	4	0	0	2	0	0	3	3
MIMAT0000427	hsa-miR-133a-3p	PTH1R	5745	ENSG00000160801	1	0	1	1	0	0	0	3	3
MIMAT0000427	hsa-miR-133a-3p	PTPRK	5796	ENSG00000152894	0	2	0	1	2	0	0	3	3
MIMAT0000427	hsa-miR-133a-3p	RALGAPB	57148	ENSG00000170471	1	2	0	0	0	0	1	3	3
MIMAT0000427	hsa-miR-133a-3p	RAPH1	65059	ENSG00000173166	1	2	0	0	1	0	0	3	3
MIMAT0000427	hsa-miR-133a-3p	RAVER1	125950	ENSG00000161847	0	2	0	1	1	0	0	3	3
MIMAT0000427	hsa-miR-133a-3p	RBMX	26787	ENSG00000147274	1	4	0	0	0	0	1	3	3
MIMAT0000427	hsa-miR-133a-3p	RBMXL1	494115	ENSG00000213516	0	4	0	0	2	0	1	3	3
MIMAT0000427	hsa-miR-133a-3p	RBPJ	3516	ENSG00000168214	1	2	0	2	0	0	0	3	3
MIMAT0000427	hsa-miR-133a-3p	RCL1	10171	ENSG00000120158	2	2	1	0	0	0	0	3	3
MIMAT0000427	hsa-miR-133a-3p	RGS3	5998	ENSG00000138835	0	2	0	1	0	0	1	3	3
MIMAT0000427	hsa-miR-133a-3p	SCG2	7857	ENSG00000171951	1	0	0	1	0	0	1	3	3
MIMAT0000427	hsa-miR-133a-3p	SCN2B	6327	ENSG00000149575	1	4	0	0	0	0	1	3	3
MIMAT0000427	hsa-miR-133a-3p	SEPHS2	22928	ENSG00000179918	1	2	0	0	0	0	1	3	3
MIMAT0000427	hsa-miR-133a-3p	SESN1	27244	ENSG00000080546	2	2	0	0	0	0	1	3	3
MIMAT0000427	hsa-miR-133a-3p	SFXN2	118980	ENSG00000156398	1	2	0	1	0	0	0	3	3
MIMAT0000427	hsa-miR-133a-3p	SGK1	6446	ENSG00000118515	0	2	0	1	1	0	0	3	3
MIMAT0000427	hsa-miR-133a-3p	SHISA5	51246	ENSG00000164054	1	2	0	0	1	0	0	3	3
MIMAT0000427	hsa-miR-133a-3p	SLC39A1	27173	ENSG00000143570	1	2	0	1	0	0	0	3	3
MIMAT0000427	hsa-miR-133a-3p	SLC4A1	6521	ENSG00000004939	2	2	1	0	0	0	0	3	3
MIMAT0000427	hsa-miR-133a-3p	SMARCA2	6595	ENSG00000080503	2	2	0	0	1	0	0	3	3
MIMAT0000427	hsa-miR-133a-3p	SNX15	29907	ENSG00000110025	0	2	0	2	0	0	1	3	3
MIMAT0000427	hsa-miR-133a-3p	SOBP	55084	ENSG00000112320	2	2	0	0	1	0	0	3	3
MIMAT0000427	hsa-miR-133a-3p	SOGA3	387104	ENSG00000214338	1	2	0	0	0	0	1	3	3
MIMAT0000427	hsa-miR-133a-3p	SOGA3	9729	ENSG00000214338	1	2	0	0	0	0	1	3	3
MIMAT0000427	hsa-miR-133a-3p	SYAP1	94056	ENSG00000169895	1	2	0	0	0	0	1	3	3
MIMAT0000427	hsa-miR-133a-3p	SYT2	127833	ENSG00000143858	1	4	0	0	2	0	0	3	3
MIMAT0000427	hsa-miR-133a-3p	TAOK1	57551	ENSG00000160551	1	4	0	0	1	0	0	3	3
MIMAT0000427	hsa-miR-133a-3p	TEAD1	7003	ENSG00000187079	1	2	0	0	0	0	1	3	3
MIMAT0000427	hsa-miR-133a-3p	TENM1	10178	ENSG00000009694	2	2	0	0	1	0	0	3	3
MIMAT0000427	hsa-miR-133a-3p	TLE1	7088	ENSG00000196781	0	2	1	0	0	0	1	3	3
MIMAT0000427	hsa-miR-133a-3p	TMEM110	375346	ENSG00000213533	1	2	0	0	0	0	2	3	3
MIMAT0000427	hsa-miR-133a-3p	TMEM158	25907	ENSG00000249992	1	2	0	0	0	0	1	3	3
MIMAT0000427	hsa-miR-133a-3p	TMEM167A	153339	ENSG00000174695	1	2	0	0	1	0	0	3	3
MIMAT0000427	hsa-miR-133a-3p	TMEM260	54916	ENSG00000070269	2	2	0	2	0	0	0	3	3
MIMAT0000427	hsa-miR-133a-3p	TMEM57	55219	ENSG00000204178	1	2	0	1	0	0	0	3	3
MIMAT0000427	hsa-miR-133a-3p	TNRC6B	23112	ENSG00000100354	2	4	0	0	0	0	1	3	3
MIMAT0000427	hsa-miR-133a-3p	TOR1AIP2	163590	ENSG00000169905	1	2	0	0	1	0	0	3	3
MIMAT0000427	hsa-miR-133a-3p	TRAM2	9697	ENSG00000065308	2	2	0	0	1	0	0	3	3
MIMAT0000427	hsa-miR-133a-3p	TRHDE	29953	ENSG00000072657	2	2	0	1	0	0	0	3	3
MIMAT0000427	hsa-miR-133a-3p	TRIM44	54765	ENSG00000166326	1	2	0	1	0	0	0	3	3
MIMAT0000427	hsa-miR-133a-3p	TTPAL	79183	ENSG00000124120	2	4	0	0	1	0	0	3	3
MIMAT0000427	hsa-miR-133a-3p	TTYH3	80727	ENSG00000136295	1	2	0	0	1	0	0	3	3
MIMAT0000427	hsa-miR-133a-3p	TUBB1	81027	ENSG00000101162	2	2	0	1	0	0	0	3	3
MIMAT0000427	hsa-miR-133a-3p	U2AF1	7307	ENSG00000160201	1	2	0	0	0	0	1	3	3
MIMAT0000427	hsa-miR-133a-3p	UBA2	10054	ENSG00000126261	0	2	0	1	1	0	0	3	3
MIMAT0000427	hsa-miR-133a-3p	UBE2Q1	55585	ENSG00000160714	1	2	0	0	1	0	0	3	3
MIMAT0000427	hsa-miR-133a-3p	UBTD2	92181	ENSG00000168246	1	2	0	0	0	0	1	3	3
MIMAT0000427	hsa-miR-133a-3p	UNC119	9094	ENSG00000109103	0	2	0	1	0	0	1	3	3
MIMAT0000427	hsa-miR-133a-3p	UNC13A	23025	ENSG00000130477	1	2	0	0	0	0	1	3	3
MIMAT0000427	hsa-miR-133a-3p	VAMP2	6844	ENSG00000220205	0	2	0	1	0	0	1	3	3
MIMAT0000427	hsa-miR-133a-3p	VAT1	10493	ENSG00000108828	2	2	0	0	0	0	1	3	3
MIMAT0000427	hsa-miR-133a-3p	WIPF2	147179	ENSG00000171475	1	2	0	0	0	0	1	3	3
MIMAT0000427	hsa-miR-133a-3p	XPO1	7514	ENSG00000082898	2	2	0	0	1	0	0	3	3
MIMAT0000427	hsa-miR-133a-3p	YES1	7525	ENSG00000176105	1	2	0	0	1	0	0	3	3
MIMAT0000427	hsa-miR-133a-3p	YPEL2	388403	ENSG00000175155	1	2	0	0	0	0	1	3	3
MIMAT0000427	hsa-miR-133a-3p	ZBTB10	65986	ENSG00000205189	1	2	0	0	1	0	0	3	3
MIMAT0000427	hsa-miR-133a-3p	ZBTB38	253461	ENSG00000177311	1	2	0	0	0	0	1	3	3
MIMAT0000427	hsa-miR-133a-3p	ZC3H11A	441155	ENSG00000058673	2	2	0	0	0	0	1	3	3
MIMAT0000427	hsa-miR-133a-3p	ZC3H14	79882	ENSG00000100722	2	2	0	0	2	0	0	3	3
MIMAT0000427	hsa-miR-133a-3p	ZC3H7A	29066	ENSG00000122299	2	2	0	1	0	0	0	3	3
MIMAT0000427	hsa-miR-133a-3p	ZNF260	339324	ENSG00000254004	1	2	0	0	0	0	1	3	3
MIMAT0000427	hsa-miR-133a-3p	ZNF395	55893	ENSG00000186918	1	2	0	0	0	0	1	3	3
MIMAT0000427	hsa-miR-133a-3p	ZNF710	374655	ENSG00000140548	1	6	0	0	1	0	0	3	3
MIMAT0000427	hsa-miR-133a-3p		79834	ENSG00000173517	1	2	0	0	0	0	0	2	2
MIMAT0000427	hsa-miR-133a-3p		9403	ENSG00000183291	1	2	0	0	0	0	0	2	2
MIMAT0000427	hsa-miR-133a-3p		9762	ENSG00000088899	2	2	0	0	0	0	0	2	2
MIMAT0000427	hsa-miR-133a-3p	ABCC1	4363	ENSG00000103222	2	2	0	0	0	0	0	2	2
MIMAT0000427	hsa-miR-133a-3p	ABL2	27	ENSG00000143322	1	2	0	0	0	0	0	2	2
MIMAT0000427	hsa-miR-133a-3p	ACACA	31	ENSG00000275176	1	0	0	0	0	0	1	2	2
MIMAT0000427	hsa-miR-133a-3p	ACVR1C	130399	ENSG00000123612	2	2	0	0	0	0	0	2	2
MIMAT0000427	hsa-miR-133a-3p	ADAMTS19	171019	ENSG00000145808	1	2	0	0	0	0	0	2	2
MIMAT0000427	hsa-miR-133a-3p	ADAMTS5	11096	ENSG00000154736	1	4	0	0	0	0	0	2	2
MIMAT0000427	hsa-miR-133a-3p	ADCY5	111	ENSG00000173175	1	2	0	0	0	0	0	2	2
MIMAT0000427	hsa-miR-133a-3p	ADCY6	112	ENSG00000174233	1	2	0	0	0	0	0	2	2
MIMAT0000427	hsa-miR-133a-3p	AGK	55750	ENSG00000006530	2	2	0	0	0	0	0	2	2
MIMAT0000427	hsa-miR-133a-3p	AGRP	181	ENSG00000159723	1	2	0	0	0	0	0	2	2
MIMAT0000427	hsa-miR-133a-3p	AIF1L	83543	ENSG00000126878	2	2	0	0	0	0	0	2	2
MIMAT0000427	hsa-miR-133a-3p	AK2	204	ENSG00000004455	2	2	0	0	0	0	0	2	2
MIMAT0000427	hsa-miR-133a-3p	AK5	26289	ENSG00000154027	1	2	0	0	0	0	0	2	2
MIMAT0000427	hsa-miR-133a-3p	AKAP9	10142	ENSG00000127914	0	2	0	2	0	0	0	2	2
MIMAT0000427	hsa-miR-133a-3p	ALDH5A1	7915	ENSG00000112294	2	2	0	0	0	0	0	2	2
MIMAT0000427	hsa-miR-133a-3p	ALK	238	ENSG00000171094	1	2	0	0	0	0	0	2	2
MIMAT0000427	hsa-miR-133a-3p	ALPK3	57538	ENSG00000136383	1	2	0	0	0	0	0	2	2
MIMAT0000427	hsa-miR-133a-3p	AMMECR1L	83607	ENSG00000144233	1	2	0	0	0	0	0	2	2
MIMAT0000427	hsa-miR-133a-3p	ANAPC1	64682	ENSG00000153107	1	2	0	0	0	0	0	2	2
MIMAT0000427	hsa-miR-133a-3p	ANAPC1	730268	ENSG00000153107	1	2	0	0	0	0	0	2	2
MIMAT0000427	hsa-miR-133a-3p	ANKRD44	91526	ENSG00000065413	0	2	0	0	1	0	0	2	2
MIMAT0000427	hsa-miR-133a-3p	ANKRD52	283373	ENSG00000139645	0	2	0	0	0	0	1	2	2
MIMAT0000427	hsa-miR-133a-3p	AP2M1	1173	ENSG00000161203	1	2	0	0	0	0	0	2	2
MIMAT0000427	hsa-miR-133a-3p	AP4E1	23431	ENSG00000081014	2	0	0	1	0	0	0	2	2
MIMAT0000427	hsa-miR-133a-3p	AQP1	358	ENSG00000240583	1	2	0	0	0	0	0	2	2
MIMAT0000427	hsa-miR-133a-3p	ARFGEF1	10565	ENSG00000066777	0	0	0	2	1	0	0	2	2
MIMAT0000427	hsa-miR-133a-3p	ARFIP2	23647	ENSG00000132254	1	2	0	0	0	0	0	2	2
MIMAT0000427	hsa-miR-133a-3p	ARHGAP24	83478	ENSG00000138639	1	2	0	0	0	0	0	2	2
MIMAT0000427	hsa-miR-133a-3p	ARHGAP39	80728	ENSG00000147799	1	2	0	0	0	0	0	2	2
MIMAT0000427	hsa-miR-133a-3p	ARL3	403	ENSG00000138175	1	2	0	0	0	0	0	2	2
MIMAT0000427	hsa-miR-133a-3p	ATG16L2	89849	ENSG00000168010	1	0	0	1	0	0	0	2	2
MIMAT0000427	hsa-miR-133a-3p	ATOX1	475	ENSG00000177556	1	2	0	0	0	0	0	2	2
MIMAT0000427	hsa-miR-133a-3p	ATP2A2	488	ENSG00000174437	1	2	0	0	0	0	0	2	2
MIMAT0000427	hsa-miR-133a-3p	ATP6V1A	523	ENSG00000114573	2	0	0	0	0	0	1	2	2
MIMAT0000427	hsa-miR-133a-3p	ATP6V1C2	245973	ENSG00000143882	1	2	0	0	0	0	0	2	2
MIMAT0000427	hsa-miR-133a-3p	ATRX	546	ENSG00000085224	2	2	0	0	0	0	0	2	2
MIMAT0000427	hsa-miR-133a-3p	AUH	549	ENSG00000148090	1	2	0	0	0	0	0	2	2
MIMAT0000427	hsa-miR-133a-3p	B3GNT2	10678	ENSG00000170340	1	2	0	0	0	0	0	2	2
MIMAT0000427	hsa-miR-133a-3p	BACE1	23621	ENSG00000186318	1	2	0	0	0	0	0	2	2
MIMAT0000427	hsa-miR-133a-3p	BAG4	9530	ENSG00000156735	1	2	0	0	0	0	0	2	2
MIMAT0000427	hsa-miR-133a-3p	BCL2L1	598	ENSG00000171552	1	2	0	0	0	0	0	2	2
MIMAT0000427	hsa-miR-133a-3p	BCL2L2	599	ENSG00000129473	1	2	0	0	0	0	0	2	2
MIMAT0000427	hsa-miR-133a-3p	BRD4	23476	ENSG00000141867	1	2	0	0	0	0	0	2	2
MIMAT0000427	hsa-miR-133a-3p	BTBD10	84280	ENSG00000148925	0	2	0	0	1	0	0	2	2
MIMAT0000427	hsa-miR-133a-3p	C11orf34	349633	ENSG00000188771	1	2	0	0	0	0	0	2	2
MIMAT0000427	hsa-miR-133a-3p	C16orf52	101060634	ENSG00000185716	1	2	0	0	0	0	0	2	2
MIMAT0000427	hsa-miR-133a-3p	C16orf52	730094	ENSG00000185716	1	2	0	0	0	0	0	2	2
MIMAT0000427	hsa-miR-133a-3p	C17orf96	100170841	ENSG00000273604	1	2	0	0	0	0	0	2	2
MIMAT0000427	hsa-miR-133a-3p	C1QL1	10882	ENSG00000131094	1	2	0	0	0	0	0	2	2
MIMAT0000427	hsa-miR-133a-3p	C2CD2	25966	ENSG00000157617	1	2	0	0	0	0	0	2	2
MIMAT0000427	hsa-miR-133a-3p	C2orf53	339779	ENSG00000186143	0	2	1	0	0	0	0	2	2
MIMAT0000427	hsa-miR-133a-3p	C2orf69	205327	ENSG00000178074	0	2	0	0	0	0	1	2	2
MIMAT0000427	hsa-miR-133a-3p	C6orf106	64771	ENSG00000196821	1	2	0	0	0	0	0	2	2
MIMAT0000427	hsa-miR-133a-3p	CACNG4	27092	ENSG00000075461	2	2	0	0	0	0	0	2	2
MIMAT0000427	hsa-miR-133a-3p	CAMKK2	10645	ENSG00000110931	2	2	0	0	0	0	0	2	2
MIMAT0000427	hsa-miR-133a-3p	CAPN7	23473	ENSG00000131375	1	2	0	0	0	0	0	2	2
MIMAT0000427	hsa-miR-133a-3p	CASC3	22794	ENSG00000108349	0	2	0	0	0	0	1	2	2
MIMAT0000427	hsa-miR-133a-3p	CASK	8573	ENSG00000147044	1	2	0	0	0	0	0	2	2
MIMAT0000427	hsa-miR-133a-3p	CBLN2	147381	ENSG00000141668	1	4	0	0	0	0	0	2	2
MIMAT0000427	hsa-miR-133a-3p	CCDC25	55246	ENSG00000147419	1	2	0	0	0	0	0	2	2
MIMAT0000427	hsa-miR-133a-3p	CCNI	10983	ENSG00000118816	2	2	0	0	0	0	0	2	2
MIMAT0000427	hsa-miR-133a-3p	CD2AP	23607	ENSG00000198087	1	2	0	0	0	0	0	2	2
MIMAT0000427	hsa-miR-133a-3p	CD44	960	ENSG00000026508	0	2	0	0	0	0	1	2	2
MIMAT0000427	hsa-miR-133a-3p	CD47	961	ENSG00000196776	1	4	0	0	0	0	0	2	2
MIMAT0000427	hsa-miR-133a-3p	CD86	942	ENSG00000114013	2	0	0	1	0	0	0	2	2
MIMAT0000427	hsa-miR-133a-3p	CDK5R1	8851	ENSG00000176749	1	2	0	0	0	0	0	2	2
MIMAT0000427	hsa-miR-133a-3p	CELF1	10658	ENSG00000149187	1	2	0	0	0	0	0	2	2
MIMAT0000427	hsa-miR-133a-3p	CELF5	60680	ENSG00000161082	1	2	0	0	0	0	0	2	2
MIMAT0000427	hsa-miR-133a-3p	CHD2	100507217	ENSG00000173575	1	2	0	0	0	0	0	2	2
MIMAT0000427	hsa-miR-133a-3p	CHD2	1106	ENSG00000173575	1	2	0	0	0	0	0	2	2
MIMAT0000427	hsa-miR-133a-3p	CLLU1	574028	ENSG00000257127	1	0	0	0	0	0	1	2	2
MIMAT0000427	hsa-miR-133a-3p	CNKSR2	22866	ENSG00000149970	1	4	0	0	0	0	0	2	2
MIMAT0000427	hsa-miR-133a-3p	CNNM2	54805	ENSG00000148842	1	2	0	0	0	0	0	2	2
MIMAT0000427	hsa-miR-133a-3p	CNOT1	23019	ENSG00000125107	0	2	0	0	1	0	0	2	2
MIMAT0000427	hsa-miR-133a-3p	CNOT6L	246175	ENSG00000138767	1	2	0	0	0	0	0	2	2
MIMAT0000427	hsa-miR-133a-3p	COL1A1	1277	ENSG00000108821	2	2	0	0	0	0	0	2	2
MIMAT0000427	hsa-miR-133a-3p	COL25A1	84570	ENSG00000188517	1	0	0	0	1	0	0	2	2
MIMAT0000427	hsa-miR-133a-3p	COL6A3	1293	ENSG00000163359	1	2	0	0	0	0	0	2	2
MIMAT0000427	hsa-miR-133a-3p	COPS3	8533	ENSG00000141030	0	2	1	0	0	0	0	2	2
MIMAT0000427	hsa-miR-133a-3p	CPD	1362	ENSG00000108582	2	0	0	0	0	0	1	2	2
MIMAT0000427	hsa-miR-133a-3p	CSF2	1437	ENSG00000164400	0	2	1	0	0	0	0	2	2
MIMAT0000427	hsa-miR-133a-3p	CSMD3	114788	ENSG00000164796	1	2	0	0	0	0	0	2	2
MIMAT0000427	hsa-miR-133a-3p	CSRNP3	80034	ENSG00000178662	0	2	0	1	0	0	0	2	2
MIMAT0000427	hsa-miR-133a-3p	CTGF	1490	ENSG00000118523	2	2	0	0	0	0	0	2	2
MIMAT0000427	hsa-miR-133a-3p	CTHRC1	115908	ENSG00000164932	1	2	0	0	0	0	0	2	2
MIMAT0000427	hsa-miR-133a-3p	CTXN2	399697	ENSG00000233932	1	2	0	0	0	0	0	2	2
MIMAT0000427	hsa-miR-133a-3p	CUL4A	8451	ENSG00000139842	1	2	0	0	0	0	0	2	2
MIMAT0000427	hsa-miR-133a-3p	CUX2	23316	ENSG00000111249	2	2	0	0	0	0	0	2	2
MIMAT0000427	hsa-miR-133a-3p	CYB5A	1528	ENSG00000166347	1	2	0	0	0	0	0	2	2
MIMAT0000427	hsa-miR-133a-3p	DBNL	28988	ENSG00000136279	1	2	0	0	0	0	0	2	2
MIMAT0000427	hsa-miR-133a-3p	DCBLD1	285761	ENSG00000164465	1	0	0	2	0	0	0	2	2
MIMAT0000427	hsa-miR-133a-3p	DCC	1630	ENSG00000187323	1	0	0	1	0	0	0	2	2
MIMAT0000427	hsa-miR-133a-3p	DCUN1D4	23142	ENSG00000109184	2	2	0	0	0	0	0	2	2
MIMAT0000427	hsa-miR-133a-3p	DDX3X	1654	ENSG00000215301	1	2	0	0	0	0	0	2	2
MIMAT0000427	hsa-miR-133a-3p	DDX3Y	8653	ENSG00000067048	2	2	0	0	0	0	0	2	2
MIMAT0000427	hsa-miR-133a-3p	DDX6	1656	ENSG00000110367	0	2	0	0	0	0	1	2	2
MIMAT0000427	hsa-miR-133a-3p	DGKG	1608	ENSG00000058866	2	2	0	0	0	0	0	2	2
MIMAT0000427	hsa-miR-133a-3p	DLG2	1740	ENSG00000150672	0	2	0	0	0	0	2	2	2
MIMAT0000427	hsa-miR-133a-3p	DLGAP2	9228	ENSG00000198010	1	2	0	0	0	0	0	2	2
MIMAT0000427	hsa-miR-133a-3p	DLGAP3	58512	ENSG00000116544	2	2	0	0	0	0	0	2	2
MIMAT0000427	hsa-miR-133a-3p	DMXL1	1657	ENSG00000172869	0	2	0	0	1	0	0	2	2
MIMAT0000427	hsa-miR-133a-3p	DNAJB1	3337	ENSG00000132002	1	4	0	0	0	0	0	2	2
MIMAT0000427	hsa-miR-133a-3p	DNAL4	10126	ENSG00000100246	2	2	0	0	0	0	0	2	2
MIMAT0000427	hsa-miR-133a-3p	DSCAML1	57453	ENSG00000177103	1	2	0	0	0	0	0	2	2
MIMAT0000427	hsa-miR-133a-3p	DSN1	79980	ENSG00000149636	0	2	0	1	0	0	0	2	2
MIMAT0000427	hsa-miR-133a-3p	DST	667	ENSG00000151914	1	2	0	0	0	0	0	2	2
MIMAT0000427	hsa-miR-133a-3p	DSTYK	25778	ENSG00000133059	0	4	0	0	0	0	1	2	2
MIMAT0000427	hsa-miR-133a-3p	DUSP1	1843	ENSG00000120129	2	2	0	0	0	0	0	2	2
MIMAT0000427	hsa-miR-133a-3p	E2F3	1871	ENSG00000112242	2	2	0	0	0	0	0	2	2
MIMAT0000427	hsa-miR-133a-3p	EEA1	8411	ENSG00000102189	2	2	0	0	0	0	0	2	2
MIMAT0000427	hsa-miR-133a-3p	EEF1A1	1915	ENSG00000156508	1	2	0	0	0	0	0	2	2
MIMAT0000427	hsa-miR-133a-3p	EFEMP1	2202	ENSG00000115380	2	2	0	0	0	0	0	2	2
MIMAT0000427	hsa-miR-133a-3p	EFHC2	80258	ENSG00000183690	1	2	0	0	0	0	0	2	2
MIMAT0000427	hsa-miR-133a-3p	EGLN2	112398	ENSG00000269858	0	2	1	0	0	0	0	2	2
MIMAT0000427	hsa-miR-133a-3p	EIF4A1	26781	ENSG00000161960	1	2	0	0	0	0	0	2	2
MIMAT0000427	hsa-miR-133a-3p	EIF4A1	652965	ENSG00000161960	1	2	0	0	0	0	0	2	2
MIMAT0000427	hsa-miR-133a-3p	EIF4A1	652966	ENSG00000161960	1	2	0	0	0	0	0	2	2
MIMAT0000427	hsa-miR-133a-3p	ELMO1	9844	ENSG00000155849	0	2	0	0	0	0	1	2	2
MIMAT0000427	hsa-miR-133a-3p	ELOVL4	6785	ENSG00000118402	2	2	0	0	0	0	0	2	2
MIMAT0000427	hsa-miR-133a-3p	ENTPD5	957	ENSG00000187097	1	0	0	1	0	0	0	2	2
MIMAT0000427	hsa-miR-133a-3p	EPS15	2060	ENSG00000085832	0	2	0	1	0	0	0	2	2
MIMAT0000427	hsa-miR-133a-3p	EPT1	85465	ENSG00000138018	1	2	0	0	0	0	0	2	2
MIMAT0000427	hsa-miR-133a-3p	ESYT1	23344	ENSG00000139641	1	2	0	0	0	0	0	2	2
MIMAT0000427	hsa-miR-133a-3p	EXD2	55218	ENSG00000081177	2	2	0	0	0	0	0	2	2
MIMAT0000427	hsa-miR-133a-3p	EYA1	2138	ENSG00000104313	2	2	0	0	0	0	0	2	2
MIMAT0000427	hsa-miR-133a-3p	EZH2	2146	ENSG00000106462	2	0	0	1	0	0	0	2	2
MIMAT0000427	hsa-miR-133a-3p	FADS1	100302263	ENSG00000149485	1	2	0	0	0	0	0	2	2
MIMAT0000427	hsa-miR-133a-3p	FAM102B	284611	ENSG00000162636	1	2	0	0	0	0	0	2	2
MIMAT0000427	hsa-miR-133a-3p	FAM117A	81558	ENSG00000121104	2	4	0	0	0	0	0	2	2
MIMAT0000427	hsa-miR-133a-3p	FAM13A	10144	ENSG00000138640	1	2	0	0	0	0	0	2	2
MIMAT0000427	hsa-miR-133a-3p	FAM156A	29057	ENSG00000268350	1	2	0	0	0	0	0	2	2
MIMAT0000427	hsa-miR-133a-3p	FAM156A	727866	ENSG00000182646	1	2	0	0	0	0	0	2	2
MIMAT0000427	hsa-miR-133a-3p	FAM156B	29057	ENSG00000179304	1	2	0	0	0	0	0	2	2
MIMAT0000427	hsa-miR-133a-3p	FAM156B	727866	ENSG00000179304	1	2	0	0	0	0	0	2	2
MIMAT0000427	hsa-miR-133a-3p	FAM193B	54540	ENSG00000146067	1	2	0	0	0	0	0	2	2
MIMAT0000427	hsa-miR-133a-3p	FAM196A	642938	ENSG00000188916	1	2	0	0	0	0	0	2	2
MIMAT0000427	hsa-miR-133a-3p	FAM199X	139231	ENSG00000123575	2	2	0	0	0	0	0	2	2
MIMAT0000427	hsa-miR-133a-3p	FAM19A5	25817	ENSG00000219438	1	2	0	0	0	0	0	2	2
MIMAT0000427	hsa-miR-133a-3p	FAM57A	79850	ENSG00000167695	1	2	0	0	0	0	0	2	2
MIMAT0000427	hsa-miR-133a-3p	FAM73A	374986	ENSG00000180488	1	2	0	0	0	0	0	2	2
MIMAT0000427	hsa-miR-133a-3p	FAM92A1	137392	ENSG00000188343	1	2	0	0	0	0	0	2	2
MIMAT0000427	hsa-miR-133a-3p	FAN1	22909	ENSG00000198690	1	2	0	0	0	0	0	2	2
MIMAT0000427	hsa-miR-133a-3p	FAXDC2	10826	ENSG00000170271	1	2	0	0	0	0	0	2	2
MIMAT0000427	hsa-miR-133a-3p	FBN1	2200	ENSG00000166147	0	4	0	0	1	0	0	2	2
MIMAT0000427	hsa-miR-133a-3p	FBXL19	54620	ENSG00000099364	0	2	0	0	0	0	1	2	2
MIMAT0000427	hsa-miR-133a-3p	FBXW11	23291	ENSG00000072803	0	2	0	1	0	0	0	2	2
MIMAT0000427	hsa-miR-133a-3p	FGFR1	2260	ENSG00000077782	2	4	0	0	0	0	0	2	2
MIMAT0000427	hsa-miR-133a-3p	FJX1	24147	ENSG00000179431	1	2	0	0	0	0	0	2	2
MIMAT0000427	hsa-miR-133a-3p	FLVCR1	28982	ENSG00000162769	1	2	0	0	0	0	0	2	2
MIMAT0000427	hsa-miR-133a-3p	FMN2	56776	ENSG00000155816	1	2	0	0	0	0	0	2	2
MIMAT0000427	hsa-miR-133a-3p	FOXG1	2290	ENSG00000176165	1	2	0	0	0	0	0	2	2
MIMAT0000427	hsa-miR-133a-3p	FOXN3	1112	ENSG00000053254	2	2	0	0	0	0	0	2	2
MIMAT0000427	hsa-miR-133a-3p	FREM2	341640	ENSG00000150893	1	2	0	0	0	0	0	2	2
MIMAT0000427	hsa-miR-133a-3p	FRS2	10818	ENSG00000166225	0	2	0	0	0	0	1	2	2
MIMAT0000427	hsa-miR-133a-3p	FSCN1	6624	ENSG00000075618	2	2	0	0	0	0	0	2	2
MIMAT0000427	hsa-miR-133a-3p	FUCA1	2517	ENSG00000179163	1	0	0	0	1	0	0	2	2
MIMAT0000427	hsa-miR-133a-3p	FXR2	9513	ENSG00000129245	0	2	1	0	0	0	0	2	2
MIMAT0000427	hsa-miR-133a-3p	GALNT16	57452	ENSG00000100626	2	2	0	0	0	0	0	2	2
MIMAT0000427	hsa-miR-133a-3p	GAS2	2620	ENSG00000148935	0	2	0	0	0	0	1	2	2
MIMAT0000427	hsa-miR-133a-3p	GBA2	57704	ENSG00000070610	2	0	0	2	0	0	0	2	2
MIMAT0000427	hsa-miR-133a-3p	GCLC	2729	ENSG00000001084	2	2	0	0	0	0	0	2	2
MIMAT0000427	hsa-miR-133a-3p	GDF11	10220	ENSG00000135414	1	2	0	0	0	0	0	2	2
MIMAT0000427	hsa-miR-133a-3p	GDI1	2664	ENSG00000203879	1	2	0	0	0	0	0	2	2
MIMAT0000427	hsa-miR-133a-3p	GDNF	2668	ENSG00000168621	1	2	0	0	0	0	0	2	2
MIMAT0000427	hsa-miR-133a-3p	GEM	2669	ENSG00000164949	1	2	0	0	0	0	0	2	2
MIMAT0000427	hsa-miR-133a-3p	GGT5	2687	ENSG00000099998	0	2	1	0	0	0	0	2	2
MIMAT0000427	hsa-miR-133a-3p	GID8	54994	ENSG00000101193	2	2	0	0	0	0	0	2	2
MIMAT0000427	hsa-miR-133a-3p	GLI3	2737	ENSG00000106571	0	2	0	0	0	0	1	2	2
MIMAT0000427	hsa-miR-133a-3p	GLOD4	51031	ENSG00000167699	1	0	0	1	0	0	0	2	2
MIMAT0000427	hsa-miR-133a-3p	GLS2	27165	ENSG00000135423	0	2	1	0	0	0	0	2	2
MIMAT0000427	hsa-miR-133a-3p	GNAI1	2770	ENSG00000127955	2	2	0	0	0	0	0	2	2
MIMAT0000427	hsa-miR-133a-3p	GON4L	54856	ENSG00000116580	2	2	0	0	0	0	0	2	2
MIMAT0000427	hsa-miR-133a-3p	GPD2	2820	ENSG00000115159	0	2	0	1	0	0	0	2	2
MIMAT0000427	hsa-miR-133a-3p	GPR173	54328	ENSG00000184194	1	2	0	0	0	0	0	2	2
MIMAT0000427	hsa-miR-133a-3p	GPX6	257202	ENSG00000198704	1	2	0	0	0	0	0	2	2
MIMAT0000427	hsa-miR-133a-3p	GRID2	2895	ENSG00000152208	1	0	0	0	2	0	0	2	2
MIMAT0000427	hsa-miR-133a-3p	GRM7	100996542	ENSG00000196277	1	2	0	0	0	0	0	2	2
MIMAT0000427	hsa-miR-133a-3p	GRM7	2917	ENSG00000196277	1	2	0	0	0	0	0	2	2
MIMAT0000427	hsa-miR-133a-3p	GZMM	3004	ENSG00000197540	1	0	1	0	0	0	0	2	2
MIMAT0000427	hsa-miR-133a-3p	HAPLN1	1404	ENSG00000145681	1	4	0	0	0	0	0	2	2
MIMAT0000427	hsa-miR-133a-3p	HAUS2	55142	ENSG00000137814	1	2	0	0	0	0	0	2	2
MIMAT0000427	hsa-miR-133a-3p	HAVCR2	84868	ENSG00000135077	1	0	0	1	0	0	0	2	2
MIMAT0000427	hsa-miR-133a-3p	HECW1	23072	ENSG00000002746	2	2	0	0	0	0	0	2	2
MIMAT0000427	hsa-miR-133a-3p	HIC1	3090	ENSG00000177374	0	2	0	0	0	0	1	2	2
MIMAT0000427	hsa-miR-133a-3p	HIVEP2	3097	ENSG00000010818	2	2	0	0	0	0	0	2	2
MIMAT0000427	hsa-miR-133a-3p	HLTF	6596	ENSG00000071794	2	4	0	0	0	0	0	2	2
MIMAT0000427	hsa-miR-133a-3p	HOXA9	3205	ENSG00000078399	2	2	0	0	0	0	0	2	2
MIMAT0000427	hsa-miR-133a-3p	HOXA9	442920	ENSG00000078399	2	2	0	0	0	0	0	2	2
MIMAT0000427	hsa-miR-133a-3p	HS3ST5	222537	ENSG00000249853	1	2	0	0	0	0	0	2	2
MIMAT0000427	hsa-miR-133a-3p	ICK	22858	ENSG00000112144	2	2	0	0	0	0	0	2	2
MIMAT0000427	hsa-miR-133a-3p	ID4	3400	ENSG00000172201	1	2	0	0	0	0	0	2	2
MIMAT0000427	hsa-miR-133a-3p	IFIT2	3433	ENSG00000119922	2	2	0	0	0	0	0	2	2
MIMAT0000427	hsa-miR-133a-3p	IGF2BP3	10643	ENSG00000136231	1	0	0	0	0	0	1	2	2
MIMAT0000427	hsa-miR-133a-3p	IKZF1	10320	ENSG00000185811	1	2	0	0	0	0	0	2	2
MIMAT0000427	hsa-miR-133a-3p	IRF2	3660	ENSG00000168310	0	2	0	0	0	0	1	2	2
MIMAT0000427	hsa-miR-133a-3p	IRS2	8660	ENSG00000185950	1	2	0	0	0	0	0	2	2
MIMAT0000427	hsa-miR-133a-3p	ITGA3	3675	ENSG00000005884	2	0	0	0	0	0	1	2	2
MIMAT0000427	hsa-miR-133a-3p	JAK1	3716	ENSG00000162434	1	2	0	0	0	0	0	2	2
MIMAT0000427	hsa-miR-133a-3p	JDP2	122953	ENSG00000140044	1	4	0	0	0	0	0	2	2
MIMAT0000427	hsa-miR-133a-3p	JHDM1D	80853	ENSG00000006459	2	2	0	0	0	0	0	2	2
MIMAT0000427	hsa-miR-133a-3p	JUP	3728	ENSG00000173801	1	2	0	0	0	0	0	2	2
MIMAT0000427	hsa-miR-133a-3p	KCNA1	3736	ENSG00000111262	2	4	0	0	0	0	0	2	2
MIMAT0000427	hsa-miR-133a-3p	KCNA6	3742	ENSG00000151079	1	4	0	0	0	0	0	2	2
MIMAT0000427	hsa-miR-133a-3p	KCNJ13	3769	ENSG00000115474	2	2	0	0	0	0	0	2	2
MIMAT0000427	hsa-miR-133a-3p	KCNJ14	3770	ENSG00000182324	1	2	0	0	0	0	0	2	2
MIMAT0000427	hsa-miR-133a-3p	KCNK10	54207	ENSG00000100433	2	2	0	0	0	0	0	2	2
MIMAT0000427	hsa-miR-133a-3p	KIAA0141	9812	ENSG00000081791	2	4	0	0	0	0	0	2	2
MIMAT0000427	hsa-miR-133a-3p	KIAA0232	9778	ENSG00000170871	1	2	0	0	0	0	0	2	2
MIMAT0000427	hsa-miR-133a-3p	KIAA1024	23251	ENSG00000169330	1	2	0	0	0	0	0	2	2
MIMAT0000427	hsa-miR-133a-3p	KIAA1045	23349	ENSG00000122733	0	2	0	0	0	0	1	2	2
MIMAT0000427	hsa-miR-133a-3p	KIAA1522	57648	ENSG00000162522	1	2	0	0	0	0	0	2	2
MIMAT0000427	hsa-miR-133a-3p	KIAA1549	57670	ENSG00000122778	2	4	0	0	0	0	0	2	2
MIMAT0000427	hsa-miR-133a-3p	KIAA2022	340533	ENSG00000050030	2	2	0	0	0	0	0	2	2
MIMAT0000427	hsa-miR-133a-3p	KLHL2	11275	ENSG00000109466	2	2	0	0	0	0	0	2	2
MIMAT0000427	hsa-miR-133a-3p	KLHL42	57542	ENSG00000087448	2	2	0	0	0	0	0	2	2
MIMAT0000427	hsa-miR-133a-3p	KMT2C	58508	ENSG00000055609	2	2	0	0	0	0	0	2	2
MIMAT0000427	hsa-miR-133a-3p	KMT2E	55904	ENSG00000005483	2	0	0	1	0	0	0	2	2
MIMAT0000427	hsa-miR-133a-3p	KPNA6	23633	ENSG00000025800	2	4	0	0	0	0	0	2	2
MIMAT0000427	hsa-miR-133a-3p	KRT71	112802	ENSG00000139648	1	2	0	0	0	0	0	2	2
MIMAT0000427	hsa-miR-133a-3p	LACC1	144811	ENSG00000179630	1	2	0	0	0	0	0	2	2
MIMAT0000427	hsa-miR-133a-3p	LAMP2	3920	ENSG00000005893	0	2	0	1	0	0	0	2	2
MIMAT0000427	hsa-miR-133a-3p	LARP1	23367	ENSG00000155506	1	2	0	0	0	0	0	2	2
MIMAT0000427	hsa-miR-133a-3p	LCORL	254251	ENSG00000178177	1	2	0	0	0	0	0	2	2
MIMAT0000427	hsa-miR-133a-3p	LDB2	9079	ENSG00000169744	1	4	0	0	0	0	0	2	2
MIMAT0000427	hsa-miR-133a-3p	LDLR	3949	ENSG00000130164	1	2	0	0	0	0	0	2	2
MIMAT0000427	hsa-miR-133a-3p	LGI2	55203	ENSG00000153012	1	2	0	0	0	0	0	2	2
MIMAT0000427	hsa-miR-133a-3p	LIN28B	389421	ENSG00000187772	1	2	0	0	0	0	0	2	2
MIMAT0000427	hsa-miR-133a-3p	LOXL4	84171	ENSG00000138131	1	0	0	1	0	0	0	2	2
MIMAT0000427	hsa-miR-133a-3p	LPHN1	22859	ENSG00000072071	0	2	0	0	0	0	1	2	2
MIMAT0000427	hsa-miR-133a-3p	LPIN2	9663	ENSG00000101577	2	2	0	0	0	0	0	2	2
MIMAT0000427	hsa-miR-133a-3p	LRRC2	79442	ENSG00000163827	1	2	0	0	0	0	0	2	2
MIMAT0000427	hsa-miR-133a-3p	LRRC58	116064	ENSG00000163428	1	4	0	0	0	0	0	2	2
MIMAT0000427	hsa-miR-133a-3p	LRRC7	57554	ENSG00000033122	2	2	0	0	0	0	0	2	2
MIMAT0000427	hsa-miR-133a-3p	LRRC8C	84230	ENSG00000171488	1	2	0	0	0	0	0	2	2
MIMAT0000427	hsa-miR-133a-3p	LRRFIP1	9208	ENSG00000124831	2	4	0	0	0	0	0	2	2
MIMAT0000427	hsa-miR-133a-3p	LTBP1	4052	ENSG00000049323	2	2	0	0	0	0	0	2	2
MIMAT0000427	hsa-miR-133a-3p	LZTS2	84445	ENSG00000107816	2	2	0	0	0	0	0	2	2
MIMAT0000427	hsa-miR-133a-3p	MAFG	4097	ENSG00000197063	1	2	0	0	0	0	0	2	2
MIMAT0000427	hsa-miR-133a-3p	MAN1A2	10905	ENSG00000198162	1	2	0	0	0	0	0	2	2
MIMAT0000427	hsa-miR-133a-3p	MAP3K3	4215	ENSG00000198909	1	4	0	0	0	0	0	2	2
MIMAT0000427	hsa-miR-133a-3p	MARCKS	4082	ENSG00000277443	1	0	0	0	0	0	1	2	2
MIMAT0000427	hsa-miR-133a-3p	MAT2B	27430	ENSG00000038274	2	2	0	0	0	0	0	2	2
MIMAT0000427	hsa-miR-133a-3p	MAX	4149	ENSG00000125952	0	0	0	1	0	0	1	2	2
MIMAT0000427	hsa-miR-133a-3p	MCL1	4170	ENSG00000143384	1	2	0	0	0	0	0	2	2
MIMAT0000427	hsa-miR-133a-3p	ME1	4199	ENSG00000065833	2	2	0	0	0	0	0	2	2
MIMAT0000427	hsa-miR-133a-3p	MED12L	116931	ENSG00000144893	1	2	0	0	0	0	0	2	2
MIMAT0000427	hsa-miR-133a-3p	METTL10	399818	ENSG00000203791	1	2	0	0	0	0	0	2	2
MIMAT0000427	hsa-miR-133a-3p	MFSD6	54842	ENSG00000151690	1	2	0	0	0	0	0	2	2
MIMAT0000427	hsa-miR-133a-3p	MITF	4286	ENSG00000187098	1	2	0	0	0	0	0	2	2
MIMAT0000427	hsa-miR-133a-3p	MKL2	57496	ENSG00000186260	1	2	0	0	0	0	0	2	2
MIMAT0000427	hsa-miR-133a-3p	MKRN3	7681	ENSG00000179455	0	2	0	0	1	0	0	2	2
MIMAT0000427	hsa-miR-133a-3p	MLXIP	22877	ENSG00000175727	1	2	0	0	0	0	0	2	2
MIMAT0000427	hsa-miR-133a-3p	MMGT1	93380	ENSG00000169446	1	2	0	0	0	0	0	2	2
MIMAT0000427	hsa-miR-133a-3p	MRFAP1	93621	ENSG00000179010	1	2	0	0	0	0	0	2	2
MIMAT0000427	hsa-miR-133a-3p	MRGBP	55257	ENSG00000101189	2	2	0	0	0	0	0	2	2
MIMAT0000427	hsa-miR-133a-3p	MRPL35	51318	ENSG00000132313	1	2	0	0	0	0	0	2	2
MIMAT0000427	hsa-miR-133a-3p	MS4A8	83661	ENSG00000166959	1	0	1	0	0	0	0	2	2
MIMAT0000427	hsa-miR-133a-3p	MTPN	136319	ENSG00000105887	2	2	0	0	0	0	0	2	2
MIMAT0000427	hsa-miR-133a-3p	MTPN	767558	ENSG00000105887	2	2	0	0	0	0	0	2	2
MIMAT0000427	hsa-miR-133a-3p	MXD3	83463	ENSG00000213347	0	2	1	0	0	0	0	2	2
MIMAT0000427	hsa-miR-133a-3p	MYH1	4619	ENSG00000109061	0	2	0	0	0	0	1	2	2
MIMAT0000427	hsa-miR-133a-3p	MYO9B	4650	ENSG00000099331	2	2	0	0	0	0	0	2	2
MIMAT0000427	hsa-miR-133a-3p	NAGS	162417	ENSG00000161653	1	2	0	0	0	0	0	2	2
MIMAT0000427	hsa-miR-133a-3p	NAP1L5	266812	ENSG00000177432	1	2	0	0	0	0	0	2	2
MIMAT0000427	hsa-miR-133a-3p	NCAM2	4685	ENSG00000154654	1	2	0	0	0	0	0	2	2
MIMAT0000427	hsa-miR-133a-3p	NCOA7	135112	ENSG00000111912	0	2	0	1	0	0	0	2	2
MIMAT0000427	hsa-miR-133a-3p	NDRG1	10397	ENSG00000104419	2	2	0	0	0	0	0	2	2
MIMAT0000427	hsa-miR-133a-3p	NEBL	10529	ENSG00000078114	2	2	0	0	0	0	0	2	2
MIMAT0000427	hsa-miR-133a-3p	NELFA	100126332	ENSG00000185049	0	2	1	0	0	0	0	2	2
MIMAT0000427	hsa-miR-133a-3p	NELFA	7469	ENSG00000185049	0	2	1	0	0	0	0	2	2
MIMAT0000427	hsa-miR-133a-3p	NFAT5	10725	ENSG00000102908	2	2	0	0	0	0	0	2	2
MIMAT0000427	hsa-miR-133a-3p	NFIB	4781	ENSG00000147862	1	2	0	0	0	0	0	2	2
MIMAT0000427	hsa-miR-133a-3p	NFS1	9054	ENSG00000244005	0	2	0	1	0	0	0	2	2
MIMAT0000427	hsa-miR-133a-3p	NFYA	4800	ENSG00000001167	2	2	0	0	0	0	0	2	2
MIMAT0000427	hsa-miR-133a-3p	NIPA1	123606	ENSG00000170113	0	2	0	0	0	0	1	2	2
MIMAT0000427	hsa-miR-133a-3p	NIPA2	81614	ENSG00000140157	0	2	0	1	0	0	0	2	2
MIMAT0000427	hsa-miR-133a-3p	NLE1	54475	ENSG00000073536	2	2	0	0	0	0	0	2	2
MIMAT0000427	hsa-miR-133a-3p	NMT1	4836	ENSG00000136448	1	2	0	0	0	0	0	2	2
MIMAT0000427	hsa-miR-133a-3p	NR5A2	2494	ENSG00000116833	2	2	0	0	0	0	0	2	2
MIMAT0000427	hsa-miR-133a-3p	NRIP3	56675	ENSG00000175352	1	2	0	0	0	0	0	2	2
MIMAT0000427	hsa-miR-133a-3p	NTRK3	4916	ENSG00000140538	1	2	0	0	0	0	0	2	2
MIMAT0000427	hsa-miR-133a-3p	NUP205	23165	ENSG00000155561	0	2	0	1	0	0	0	2	2
MIMAT0000427	hsa-miR-133a-3p	NUS1	116150	ENSG00000153989	1	2	0	0	0	0	0	2	2
MIMAT0000427	hsa-miR-133a-3p	OGDHL	55753	ENSG00000197444	1	0	1	0	0	0	0	2	2
MIMAT0000427	hsa-miR-133a-3p	ONECUT2	9480	ENSG00000119547	2	2	0	0	0	0	0	2	2
MIMAT0000427	hsa-miR-133a-3p	OSBPL9	114883	ENSG00000117859	2	0	0	1	0	0	0	2	2
MIMAT0000427	hsa-miR-133a-3p	OSCAR	126014	ENSG00000170909	1	0	0	0	2	0	0	2	2
MIMAT0000427	hsa-miR-133a-3p	OTUD4	54726	ENSG00000164164	1	2	0	0	0	0	0	2	2
MIMAT0000427	hsa-miR-133a-3p	PAN3	255967	ENSG00000152520	0	2	0	0	1	0	0	2	2
MIMAT0000427	hsa-miR-133a-3p	PAPOLB	56903	ENSG00000218823	1	2	0	0	0	0	0	2	2
MIMAT0000427	hsa-miR-133a-3p	PAPPA	5069	ENSG00000182752	1	2	0	0	0	0	0	2	2
MIMAT0000427	hsa-miR-133a-3p	PCDH15	65217	ENSG00000150275	0	2	0	1	0	0	0	2	2
MIMAT0000427	hsa-miR-133a-3p	PCGF2	7703	ENSG00000277258	0	2	0	2	0	0	0	2	2
MIMAT0000427	hsa-miR-133a-3p	PCGF6	84108	ENSG00000156374	1	2	0	0	0	0	0	2	2
MIMAT0000427	hsa-miR-133a-3p	PCLO	27445	ENSG00000186472	0	4	0	0	0	0	1	2	2
MIMAT0000427	hsa-miR-133a-3p	PCNP	57092	ENSG00000081154	2	0	0	2	0	0	0	2	2
MIMAT0000427	hsa-miR-133a-3p	PDE10A	10846	ENSG00000112541	2	2	0	0	0	0	0	2	2
MIMAT0000427	hsa-miR-133a-3p	PDE1C	5137	ENSG00000154678	0	2	1	0	0	0	0	2	2
MIMAT0000427	hsa-miR-133a-3p	PDE7A	5150	ENSG00000205268	1	2	0	0	0	0	0	2	2
MIMAT0000427	hsa-miR-133a-3p	PDE8B	8622	ENSG00000113231	2	2	0	0	0	0	0	2	2
MIMAT0000427	hsa-miR-133a-3p	PFAS	5198	ENSG00000178921	1	2	0	0	0	0	0	2	2
MIMAT0000427	hsa-miR-133a-3p	PFKFB3	5209	ENSG00000170525	1	2	0	0	0	0	0	2	2
MIMAT0000427	hsa-miR-133a-3p	PHTF2	57157	ENSG00000006576	2	2	0	0	0	0	0	2	2
MIMAT0000427	hsa-miR-133a-3p	PIGA	5277	ENSG00000165195	0	0	0	2	0	0	1	2	2
MIMAT0000427	hsa-miR-133a-3p	PIK3C2A	5286	ENSG00000011405	2	2	0	0	0	0	0	2	2
MIMAT0000427	hsa-miR-133a-3p	PKHD1	5314	ENSG00000170927	0	2	0	1	0	0	0	2	2
MIMAT0000427	hsa-miR-133a-3p	PML	5371	ENSG00000140464	1	2	0	0	0	0	0	2	2
MIMAT0000427	hsa-miR-133a-3p	PNPLA2	57104	ENSG00000177666	1	2	0	0	0	0	0	2	2
MIMAT0000427	hsa-miR-133a-3p	POLR2A	5430	ENSG00000181222	1	2	0	0	0	0	0	2	2
MIMAT0000427	hsa-miR-133a-3p	POU2F1	5451	ENSG00000143190	1	4	0	0	0	0	0	2	2
MIMAT0000427	hsa-miR-133a-3p	POU6F1	5463	ENSG00000184271	1	2	0	0	0	0	0	2	2
MIMAT0000427	hsa-miR-133a-3p	PPIP5K1	9677	ENSG00000168781	1	2	0	0	0	0	0	2	2
MIMAT0000427	hsa-miR-133a-3p	PPM1D	8493	ENSG00000170836	1	0	0	1	0	0	0	2	2
MIMAT0000427	hsa-miR-133a-3p	PPP1R12C	54776	ENSG00000125503	2	2	0	0	0	0	0	2	2
MIMAT0000427	hsa-miR-133a-3p	PPP2R4	5524	ENSG00000119383	0	2	0	0	0	0	1	2	2
MIMAT0000427	hsa-miR-133a-3p	PPP2R5D	5528	ENSG00000112640	0	2	0	0	0	0	1	2	2
MIMAT0000427	hsa-miR-133a-3p	PPP2R5E	5529	ENSG00000154001	0	2	0	0	0	0	1	2	2
MIMAT0000427	hsa-miR-133a-3p	PREX1	57580	ENSG00000124126	0	2	0	0	0	0	1	2	2
MIMAT0000427	hsa-miR-133a-3p	PRTG	283659	ENSG00000166450	1	2	0	0	0	0	0	2	2
MIMAT0000427	hsa-miR-133a-3p	PSMD5	5711	ENSG00000095261	2	2	0	0	0	0	0	2	2
MIMAT0000427	hsa-miR-133a-3p	PTBP1	100616459	ENSG00000011304	2	4	0	0	0	0	0	2	2
MIMAT0000427	hsa-miR-133a-3p	PTGFRN	5738	ENSG00000134247	1	2	0	0	0	0	0	2	2
MIMAT0000427	hsa-miR-133a-3p	PTMA	100302285	ENSG00000187514	1	2	0	0	0	0	0	2	2
MIMAT0000427	hsa-miR-133a-3p	PTMA	100422872	ENSG00000187514	1	2	0	0	0	0	0	2	2
MIMAT0000427	hsa-miR-133a-3p	PTMA	100422885	ENSG00000187514	1	2	0	0	0	0	0	2	2
MIMAT0000427	hsa-miR-133a-3p	PTMA	100506248	ENSG00000187514	1	2	0	0	0	0	0	2	2
MIMAT0000427	hsa-miR-133a-3p	PTMA	5757	ENSG00000187514	1	2	0	0	0	0	0	2	2
MIMAT0000427	hsa-miR-133a-3p	PTMA	728026	ENSG00000187514	1	2	0	0	0	0	0	2	2
MIMAT0000427	hsa-miR-133a-3p	PTPN22	26191	ENSG00000134242	1	0	0	1	0	0	0	2	2
MIMAT0000427	hsa-miR-133a-3p	PTPRT	11122	ENSG00000196090	1	2	0	0	0	0	0	2	2
MIMAT0000427	hsa-miR-133a-3p	PURB	5814	ENSG00000146676	1	4	0	0	0	0	0	2	2
MIMAT0000427	hsa-miR-133a-3p	PWWP2B	170394	ENSG00000171813	1	2	0	0	0	0	0	2	2
MIMAT0000427	hsa-miR-133a-3p	PXDN	7837	ENSG00000130508	1	2	0	0	0	0	0	2	2
MIMAT0000427	hsa-miR-133a-3p	QKI	9444	ENSG00000112531	0	2	0	0	0	0	2	2	2
MIMAT0000427	hsa-miR-133a-3p	RAB30	27314	ENSG00000137502	1	2	0	0	0	0	0	2	2
MIMAT0000427	hsa-miR-133a-3p	RAB34	100861437	ENSG00000109113	2	2	0	0	0	0	0	2	2
MIMAT0000427	hsa-miR-133a-3p	RAB34	83871	ENSG00000109113	2	2	0	0	0	0	0	2	2
MIMAT0000427	hsa-miR-133a-3p	RAB5C	5878	ENSG00000108774	0	2	0	0	1	0	0	2	2
MIMAT0000427	hsa-miR-133a-3p	RANBP10	57610	ENSG00000141084	0	2	0	0	0	0	1	2	2
MIMAT0000427	hsa-miR-133a-3p	RARG	5916	ENSG00000172819	1	2	0	0	0	0	0	2	2
MIMAT0000427	hsa-miR-133a-3p	RBM15B	29890	ENSG00000259956	1	2	0	0	0	0	0	2	2
MIMAT0000427	hsa-miR-133a-3p	RBMS1	5937	ENSG00000153250	1	2	0	0	0	0	0	2	2
MIMAT0000427	hsa-miR-133a-3p	RBMS3	27303	ENSG00000144642	1	4	0	0	0	0	0	2	2
MIMAT0000427	hsa-miR-133a-3p	RBMXL2	27288	ENSG00000170748	0	2	0	0	1	0	0	2	2
MIMAT0000427	hsa-miR-133a-3p	RDH16	8608	ENSG00000139547	1	0	1	0	0	0	0	2	2
MIMAT0000427	hsa-miR-133a-3p	RFT1	91869	ENSG00000163933	0	2	0	0	0	0	1	2	2
MIMAT0000427	hsa-miR-133a-3p	RICTOR	253260	ENSG00000164327	1	2	0	0	0	0	0	2	2
MIMAT0000427	hsa-miR-133a-3p	RIMS2	9699	ENSG00000176406	1	2	0	0	0	0	0	2	2
MIMAT0000427	hsa-miR-133a-3p	RNF38	152006	ENSG00000137075	1	2	0	0	0	0	0	2	2
MIMAT0000427	hsa-miR-133a-3p	RNF44	22838	ENSG00000146083	1	2	0	0	0	0	0	2	2
MIMAT0000427	hsa-miR-133a-3p	RRP15	51018	ENSG00000067533	0	2	0	0	0	0	1	2	2
MIMAT0000427	hsa-miR-133a-3p	RTN4RL1	146760	ENSG00000185924	0	2	0	0	0	0	1	2	2
MIMAT0000427	hsa-miR-133a-3p	RUNX1T1	862	ENSG00000079102	2	2	0	0	0	0	0	2	2
MIMAT0000427	hsa-miR-133a-3p	RWDD2A	112611	ENSG00000013392	2	2	0	0	0	0	0	2	2
MIMAT0000427	hsa-miR-133a-3p	SAMD5	389432	ENSG00000203727	1	0	0	0	1	0	0	2	2
MIMAT0000427	hsa-miR-133a-3p	SAMD9	54809	ENSG00000205413	1	2	0	0	0	0	0	2	2
MIMAT0000427	hsa-miR-133a-3p	SENP1	29843	ENSG00000079387	2	0	0	0	0	0	1	2	2
MIMAT0000427	hsa-miR-133a-3p	SEPT4	5414	ENSG00000108387	0	2	0	0	0	0	1	2	2
MIMAT0000427	hsa-miR-133a-3p	SEPT8	23176	ENSG00000164402	1	6	0	0	0	0	0	2	2
MIMAT0000427	hsa-miR-133a-3p	SERBP1	26135	ENSG00000142864	1	2	0	0	0	0	0	2	2
MIMAT0000427	hsa-miR-133a-3p	SERP2	387923	ENSG00000151778	1	2	0	0	0	0	0	2	2
MIMAT0000427	hsa-miR-133a-3p	SETD6	79918	ENSG00000103037	0	2	0	1	0	0	0	2	2
MIMAT0000427	hsa-miR-133a-3p	SFXN5	94097	ENSG00000144040	1	4	0	0	0	0	0	2	2
MIMAT0000427	hsa-miR-133a-3p	SGCD	6444	ENSG00000170624	1	2	0	0	0	0	0	2	2
MIMAT0000427	hsa-miR-133a-3p	SGSM1	129049	ENSG00000167037	1	2	0	0	0	0	0	2	2
MIMAT0000427	hsa-miR-133a-3p	SIGLEC1	6614	ENSG00000088827	2	2	0	0	0	0	0	2	2
MIMAT0000427	hsa-miR-133a-3p	SIRT1	23411	ENSG00000096717	2	2	0	0	0	0	0	2	2
MIMAT0000427	hsa-miR-133a-3p	SLC16A6	9120	ENSG00000108932	2	2	0	0	0	0	0	2	2
MIMAT0000427	hsa-miR-133a-3p	SLC25A36	55186	ENSG00000114120	2	4	0	0	0	0	0	2	2
MIMAT0000427	hsa-miR-133a-3p	SLC30A3	7781	ENSG00000115194	2	2	0	0	0	0	0	2	2
MIMAT0000427	hsa-miR-133a-3p	SLC30A5	64924	ENSG00000145740	1	2	0	0	0	0	0	2	2
MIMAT0000427	hsa-miR-133a-3p	SLC33A1	9197	ENSG00000169359	1	2	0	0	0	0	0	2	2
MIMAT0000427	hsa-miR-133a-3p	SLC4A8	9498	ENSG00000050438	0	2	0	1	0	0	0	2	2
MIMAT0000427	hsa-miR-133a-3p	SLITRK4	139065	ENSG00000179542	1	2	0	0	0	0	0	2	2
MIMAT0000427	hsa-miR-133a-3p	SLITRK5	26050	ENSG00000165300	1	2	0	0	0	0	0	2	2
MIMAT0000427	hsa-miR-133a-3p	SMC2	10592	ENSG00000136824	1	2	0	0	0	0	0	2	2
MIMAT0000427	hsa-miR-133a-3p	SMIM14	201895	ENSG00000163683	1	2	0	0	0	0	0	2	2
MIMAT0000427	hsa-miR-133a-3p	SNX15	100528018	ENSG00000110025	0	2	0	0	0	0	1	2	2
MIMAT0000427	hsa-miR-133a-3p	SNX30	401548	ENSG00000148158	1	2	0	0	0	0	0	2	2
MIMAT0000427	hsa-miR-133a-3p	SOGA1	140710	ENSG00000149639	1	4	0	0	0	0	0	2	2
MIMAT0000427	hsa-miR-133a-3p	SP1	6667	ENSG00000185591	1	4	0	0	0	0	0	2	2
MIMAT0000427	hsa-miR-133a-3p	SPOPL	339745	ENSG00000144228	1	2	0	0	0	0	0	2	2
MIMAT0000427	hsa-miR-133a-3p	SPTY2D1	144108	ENSG00000179119	1	2	0	0	0	0	0	2	2
MIMAT0000427	hsa-miR-133a-3p	SRF	6722	ENSG00000112658	0	2	0	0	0	0	1	2	2
MIMAT0000427	hsa-miR-133a-3p	SRGAP3	9901	ENSG00000196220	1	4	0	0	0	0	0	2	2
MIMAT0000427	hsa-miR-133a-3p	SRPK1	6732	ENSG00000096063	0	2	0	0	0	0	1	2	2
MIMAT0000427	hsa-miR-133a-3p	SRSF10	100996657	ENSG00000188529	1	2	0	0	0	0	0	2	2
MIMAT0000427	hsa-miR-133a-3p	SRSF10	10772	ENSG00000188529	1	2	0	0	0	0	0	2	2
MIMAT0000427	hsa-miR-133a-3p	SRSF6	6431	ENSG00000124193	2	2	0	0	0	0	0	2	2
MIMAT0000427	hsa-miR-133a-3p	ST8SIA3	51046	ENSG00000177511	1	4	0	0	0	0	0	2	2
MIMAT0000427	hsa-miR-133a-3p	STARD13	90627	ENSG00000133121	1	2	0	0	0	0	0	2	2
MIMAT0000427	hsa-miR-133a-3p	STC1	6781	ENSG00000159167	1	4	0	0	0	0	0	2	2
MIMAT0000427	hsa-miR-133a-3p	STX5	6811	ENSG00000162236	1	2	0	0	0	0	0	2	2
MIMAT0000427	hsa-miR-133a-3p	STXBP4	252983	ENSG00000166263	1	4	0	0	0	0	0	2	2
MIMAT0000427	hsa-miR-133a-3p	SVOP	55530	ENSG00000166111	1	2	0	0	0	0	0	2	2
MIMAT0000427	hsa-miR-133a-3p	SYNRG	11276	ENSG00000274047	2	2	0	0	0	0	0	2	2
MIMAT0000427	hsa-miR-133a-3p	SYT9	143425	ENSG00000170743	1	2	0	0	0	0	0	2	2
MIMAT0000427	hsa-miR-133a-3p	TBL1X	6907	ENSG00000101849	2	4	0	0	0	0	0	2	2
MIMAT0000427	hsa-miR-133a-3p	TBL1XR1	79718	ENSG00000177565	0	2	0	0	0	0	1	2	2
MIMAT0000427	hsa-miR-133a-3p	TEFM	79736	ENSG00000172171	1	2	0	0	0	0	0	2	2
MIMAT0000427	hsa-miR-133a-3p	TET2	54790	ENSG00000168769	1	2	0	0	0	0	0	2	2
MIMAT0000427	hsa-miR-133a-3p	TET3	200424	ENSG00000187605	0	2	0	0	1	0	0	2	2
MIMAT0000427	hsa-miR-133a-3p	TEX2	55852	ENSG00000136478	1	2	0	0	0	0	0	2	2
MIMAT0000427	hsa-miR-133a-3p	TGFB2	7042	ENSG00000092969	2	2	0	0	0	0	0	2	2
MIMAT0000427	hsa-miR-133a-3p	TGFBR1	7046	ENSG00000106799	0	2	0	0	0	0	1	2	2
MIMAT0000427	hsa-miR-133a-3p	TGOLN2	10618	ENSG00000152291	1	2	0	0	0	0	0	2	2
MIMAT0000427	hsa-miR-133a-3p	THNSL1	79896	ENSG00000185875	1	2	0	0	0	0	0	2	2
MIMAT0000427	hsa-miR-133a-3p	TM9SF3	56889	ENSG00000077147	2	4	0	0	0	0	0	2	2
MIMAT0000427	hsa-miR-133a-3p	TMCO6	55374	ENSG00000113119	0	2	1	0	0	0	0	2	2
MIMAT0000427	hsa-miR-133a-3p	TMEM128	85013	ENSG00000132406	1	2	0	0	0	0	0	2	2
MIMAT0000427	hsa-miR-133a-3p	TMEM150C	441027	ENSG00000249242	1	2	0	0	0	0	0	2	2
MIMAT0000427	hsa-miR-133a-3p	TMEM170B	100113407	ENSG00000205269	1	2	0	0	0	0	0	2	2
MIMAT0000427	hsa-miR-133a-3p	TMEM200B	399474	ENSG00000253304	1	2	0	0	0	0	0	2	2
MIMAT0000427	hsa-miR-133a-3p	TMEM213	155006	ENSG00000214128	1	2	0	0	0	0	0	2	2
MIMAT0000427	hsa-miR-133a-3p	TMEM220	388335	ENSG00000187824	1	2	0	0	0	0	0	2	2
MIMAT0000427	hsa-miR-133a-3p	TMEM33	55161	ENSG00000109133	2	4	0	0	0	0	0	2	2
MIMAT0000427	hsa-miR-133a-3p	TMEM70	54968	ENSG00000175606	0	2	0	0	0	0	2	2	2
MIMAT0000427	hsa-miR-133a-3p	TMOD3	29766	ENSG00000138594	1	4	0	0	0	0	0	2	2
MIMAT0000427	hsa-miR-133a-3p	TNFRSF10B	8795	ENSG00000120889	2	2	0	0	0	0	0	2	2
MIMAT0000427	hsa-miR-133a-3p	TNFRSF10D	8793	ENSG00000173530	1	2	0	0	0	0	0	2	2
MIMAT0000427	hsa-miR-133a-3p	TOB2	10766	ENSG00000183864	1	2	0	0	0	0	0	2	2
MIMAT0000427	hsa-miR-133a-3p	TOR2A	27433	ENSG00000160404	1	2	0	0	0	0	0	2	2
MIMAT0000427	hsa-miR-133a-3p	TPD52	7163	ENSG00000076554	2	2	0	0	0	0	0	2	2
MIMAT0000427	hsa-miR-133a-3p	TPD52L1	7164	ENSG00000111907	2	2	0	0	0	0	0	2	2
MIMAT0000427	hsa-miR-133a-3p	TPM3	7170	ENSG00000143549	1	4	0	0	0	0	0	2	2
MIMAT0000427	hsa-miR-133a-3p	TPM4	7171	ENSG00000167460	1	4	0	0	0	0	0	2	2
MIMAT0000427	hsa-miR-133a-3p	TRERF1	55809	ENSG00000124496	2	2	0	0	0	0	0	2	2
MIMAT0000427	hsa-miR-133a-3p	TRIM33	51592	ENSG00000197323	1	2	0	0	0	0	0	2	2
MIMAT0000427	hsa-miR-133a-3p	TRIM55	84675	ENSG00000147573	1	2	0	0	0	0	0	2	2
MIMAT0000427	hsa-miR-133a-3p	TRIM56	81844	ENSG00000169871	1	2	0	0	0	0	0	2	2
MIMAT0000427	hsa-miR-133a-3p	TRO	7216	ENSG00000067445	2	0	1	0	0	0	0	2	2
MIMAT0000427	hsa-miR-133a-3p	TSPAN15	23555	ENSG00000099282	2	2	0	0	0	0	0	2	2
MIMAT0000427	hsa-miR-133a-3p	TSPAN18	90139	ENSG00000157570	1	4	0	0	0	0	0	2	2
MIMAT0000427	hsa-miR-133a-3p	TTC24	164118	ENSG00000187862	0	2	1	0	0	0	0	2	2
MIMAT0000427	hsa-miR-133a-3p	TULP4	56995	ENSG00000130338	1	2	0	0	0	0	0	2	2
MIMAT0000427	hsa-miR-133a-3p	TYRO3	7301	ENSG00000092445	2	2	0	0	0	0	0	2	2
MIMAT0000427	hsa-miR-133a-3p	UBE2K	3093	ENSG00000078140	0	2	0	1	0	0	0	2	2
MIMAT0000427	hsa-miR-133a-3p	UBE2Z	65264	ENSG00000159202	1	2	0	0	0	0	0	2	2
MIMAT0000427	hsa-miR-133a-3p	UBFD1	56061	ENSG00000103353	0	2	0	0	0	0	1	2	2
MIMAT0000427	hsa-miR-133a-3p	UBXN7	26043	ENSG00000163960	1	2	0	0	0	0	0	2	2
MIMAT0000427	hsa-miR-133a-3p	UHRF2	115426	ENSG00000147854	1	0	0	1	0	0	0	2	2
MIMAT0000427	hsa-miR-133a-3p	UNC80	285175	ENSG00000144406	1	2	0	0	0	0	0	2	2
MIMAT0000427	hsa-miR-133a-3p	USP32	84669	ENSG00000170832	0	2	0	0	1	0	0	2	2
MIMAT0000427	hsa-miR-133a-3p	USP6	9098	ENSG00000129204	1	2	0	0	0	0	0	2	2
MIMAT0000427	hsa-miR-133a-3p	VAMP3	9341	ENSG00000049245	2	2	0	0	0	0	0	2	2
MIMAT0000427	hsa-miR-133a-3p	VAPB	9217	ENSG00000124164	2	4	0	0	0	0	0	2	2
MIMAT0000427	hsa-miR-133a-3p	VDAC3	7419	ENSG00000078668	2	0	0	1	0	0	0	2	2
MIMAT0000427	hsa-miR-133a-3p	VKORC1	79001	ENSG00000167397	0	2	0	0	2	0	0	2	2
MIMAT0000427	hsa-miR-133a-3p	WDR33	55339	ENSG00000136709	1	2	0	0	0	0	0	2	2
MIMAT0000427	hsa-miR-133a-3p	WDR33	84826	ENSG00000136709	1	2	0	0	0	0	0	2	2
MIMAT0000427	hsa-miR-133a-3p	WDR78	79819	ENSG00000152763	1	0	0	1	0	0	0	2	2
MIMAT0000427	hsa-miR-133a-3p	WIPI2	26100	ENSG00000157954	1	2	0	0	0	0	0	2	2
MIMAT0000427	hsa-miR-133a-3p	XPR1	9213	ENSG00000143324	0	2	0	0	0	0	1	2	2
MIMAT0000427	hsa-miR-133a-3p	XXYLT1	152002	ENSG00000173950	1	0	0	0	2	0	0	2	2
MIMAT0000427	hsa-miR-133a-3p	YAF2	10138	ENSG00000015153	2	0	0	0	1	0	0	2	2
MIMAT0000427	hsa-miR-133a-3p	YBX2	51087	ENSG00000006047	0	0	1	1	0	0	0	2	2
MIMAT0000427	hsa-miR-133a-3p	YIPF4	84272	ENSG00000119820	2	2	0	0	0	0	0	2	2
MIMAT0000427	hsa-miR-133a-3p	ZBED2	79413	ENSG00000177494	1	2	0	0	0	0	0	2	2
MIMAT0000427	hsa-miR-133a-3p	ZBTB14	7541	ENSG00000198081	1	4	0	0	0	0	0	2	2
MIMAT0000427	hsa-miR-133a-3p	ZBTB4	57659	ENSG00000174282	1	2	0	0	0	0	0	2	2
MIMAT0000427	hsa-miR-133a-3p	ZC3H18	124245	ENSG00000158545	1	2	0	0	0	0	0	2	2
MIMAT0000427	hsa-miR-133a-3p	ZDHHC9	51114	ENSG00000188706	1	2	0	0	0	0	0	2	2
MIMAT0000427	hsa-miR-133a-3p	ZEB2	9839	ENSG00000169554	0	2	0	1	0	0	0	2	2
MIMAT0000427	hsa-miR-133a-3p	ZFHX4	79776	ENSG00000091656	2	0	0	0	0	0	1	2	2
MIMAT0000427	hsa-miR-133a-3p	ZHX1	11244	ENSG00000165156	1	2	0	0	0	0	0	2	2
MIMAT0000427	hsa-miR-133a-3p	ZHX3	23051	ENSG00000174306	1	6	0	0	0	0	0	2	2
MIMAT0000427	hsa-miR-133a-3p	ZNF131	100506639	ENSG00000172262	1	2	0	0	0	0	0	2	2
MIMAT0000427	hsa-miR-133a-3p	ZNF141	7700	ENSG00000131127	1	0	0	1	0	0	0	2	2
MIMAT0000427	hsa-miR-133a-3p	ZNF217	7764	ENSG00000171940	1	2	0	0	0	0	0	2	2
MIMAT0000427	hsa-miR-133a-3p	ZNF354A	6940	ENSG00000169131	1	2	0	0	0	0	0	2	2
MIMAT0000427	hsa-miR-133a-3p	ZNF362	149076	ENSG00000160094	1	2	0	0	0	0	0	2	2
MIMAT0000427	hsa-miR-133a-3p	ZNF580	51157	ENSG00000213015	0	2	0	0	0	0	1	2	2
MIMAT0000427	hsa-miR-133a-3p	ZNF720	124411	ENSG00000197302	1	0	0	2	0	0	0	2	2
MIMAT0000427	hsa-miR-133a-3p	ZNF740	283337	ENSG00000139651	1	2	0	0	0	0	0	2	2
MIMAT0000427	hsa-miR-133a-3p	ZNF81	347344	ENSG00000197779	1	0	0	0	0	0	1	2	2
MIMAT0000427	hsa-miR-133a-3p	ZNRF3	84133	ENSG00000183579	1	2	0	0	0	0	0	2	2
MIMAT0000427	hsa-miR-133a-3p	ZSCAN16	80345	ENSG00000196812	1	0	0	0	2	0	0	2	2
MIMAT0000427	hsa-miR-133a-3p			ENSG00000102050	2	0	0	0	0	0	0	1	1
MIMAT0000427	hsa-miR-133a-3p			ENSG00000160967	1	0	0	0	0	0	0	1	1
MIMAT0000427	hsa-miR-133a-3p			ENSG00000176593	1	0	0	0	0	0	0	1	1
MIMAT0000427	hsa-miR-133a-3p			ENSG00000204771	0	0	1	0	0	0	0	1	1
MIMAT0000427	hsa-miR-133a-3p			ENSG00000205790	0	0	1	0	0	0	0	1	1
MIMAT0000427	hsa-miR-133a-3p			ENSG00000251283	1	0	0	0	0	0	0	1	1
MIMAT0000427	hsa-miR-133a-3p			ENSG00000255054	1	0	0	0	0	0	0	1	1
MIMAT0000427	hsa-miR-133a-3p			ENSG00000255168	1	0	0	0	0	0	0	1	1
MIMAT0000427	hsa-miR-133a-3p			ENSG00000257062	1	0	0	0	0	0	0	1	1
MIMAT0000427	hsa-miR-133a-3p			ENSG00000258555	1	0	0	0	0	0	0	1	1
MIMAT0000427	hsa-miR-133a-3p			ENSG00000258804	1	0	0	0	0	0	0	1	1
MIMAT0000427	hsa-miR-133a-3p			ENSG00000261732	1	0	0	0	0	0	0	1	1
MIMAT0000427	hsa-miR-133a-3p			ENSG00000267618	1	0	0	0	0	0	0	1	1
MIMAT0000427	hsa-miR-133a-3p		100132406	ENSG00000271425	0	0	0	1	0	0	0	1	1
MIMAT0000427	hsa-miR-133a-3p		206338	ENSG00000172901	0	0	0	1	0	0	0	1	1
MIMAT0000427	hsa-miR-133a-3p		387104	ENSG00000255330	1	0	0	0	0	0	0	1	1
MIMAT0000427	hsa-miR-133a-3p		387628	ENSG00000227449	0	0	0	1	0	0	0	1	1
MIMAT0000427	hsa-miR-133a-3p		400043	ENSG00000250742	0	0	0	1	0	0	0	1	1
MIMAT0000427	hsa-miR-133a-3p		400655	ENSG00000263711	1	0	0	0	0	0	0	1	1
MIMAT0000427	hsa-miR-133a-3p		400818	ENSG00000269713	0	0	0	2	0	0	0	1	1
MIMAT0000427	hsa-miR-133a-3p		400818	ENSG00000270231	0	0	0	2	0	0	0	1	1
MIMAT0000427	hsa-miR-133a-3p		400818	ENSG00000270629	0	0	0	2	0	0	0	1	1
MIMAT0000427	hsa-miR-133a-3p		57335	ENSG00000187607	0	2	0	0	0	0	0	1	1
MIMAT0000427	hsa-miR-133a-3p		728537	ENSG00000228486	0	0	0	1	0	0	0	1	1
MIMAT0000427	hsa-miR-133a-3p		9729	ENSG00000255330	1	0	0	0	0	0	0	1	1
MIMAT0000427	hsa-miR-133a-3p	AAK1	22848	ENSG00000115977	0	2	0	0	0	0	0	1	1
MIMAT0000427	hsa-miR-133a-3p	ABCA2	20	ENSG00000107331	0	2	0	0	0	0	0	1	1
MIMAT0000427	hsa-miR-133a-3p	ABCD2	225	ENSG00000173208	0	2	0	0	0	0	0	1	1
MIMAT0000427	hsa-miR-133a-3p	ABCG4	64137	ENSG00000172350	0	2	0	0	0	0	0	1	1
MIMAT0000427	hsa-miR-133a-3p	ABHD12B	100616234	ENSG00000131969	1	0	0	0	0	0	0	1	1
MIMAT0000427	hsa-miR-133a-3p	ABHD12B	145447	ENSG00000131969	1	0	0	0	0	0	0	1	1
MIMAT0000427	hsa-miR-133a-3p	ABHD16A	7920	ENSG00000204427	1	0	0	0	0	0	0	1	1
MIMAT0000427	hsa-miR-133a-3p	ABHD5	51099	ENSG00000011198	0	2	0	0	0	0	0	1	1
MIMAT0000427	hsa-miR-133a-3p	AC007308.1		ENSG00000230344	1	0	0	0	0	0	0	1	1
MIMAT0000427	hsa-miR-133a-3p	ACKR6	83394	ENSG00000091622	0	2	0	0	0	0	0	1	1
MIMAT0000427	hsa-miR-133a-3p	ACTR1A	10121	ENSG00000138107	0	2	0	0	0	0	0	1	1
MIMAT0000427	hsa-miR-133a-3p	ACTR8	93973	ENSG00000113812	0	2	0	0	0	0	0	1	1
MIMAT0000427	hsa-miR-133a-3p	ADAMTS2	9509	ENSG00000087116	0	2	0	0	0	0	0	1	1
MIMAT0000427	hsa-miR-133a-3p	ADAMTS9	56999	ENSG00000163638	0	2	0	0	0	0	0	1	1
MIMAT0000427	hsa-miR-133a-3p	ADAR	103	ENSG00000160710	0	4	0	0	0	0	0	1	1
MIMAT0000427	hsa-miR-133a-3p	ADCY7	113	ENSG00000121281	0	2	0	0	0	0	0	1	1
MIMAT0000427	hsa-miR-133a-3p	ADH1B	125	ENSG00000196616	1	0	0	0	0	0	0	1	1
MIMAT0000427	hsa-miR-133a-3p	ADORA1	134	ENSG00000163485	0	2	0	0	0	0	0	1	1
MIMAT0000427	hsa-miR-133a-3p	ADPRHL2	54936	ENSG00000116863	0	2	0	0	0	0	0	1	1
MIMAT0000427	hsa-miR-133a-3p	ADRA2B	151	ENSG00000274286	1	0	0	0	0	0	0	1	1
MIMAT0000427	hsa-miR-133a-3p	ADRB1	153	ENSG00000043591	0	0	0	0	0	0	1	1	1
MIMAT0000427	hsa-miR-133a-3p	AFAP1L2	84632	ENSG00000169129	0	2	0	0	0	0	0	1	1
MIMAT0000427	hsa-miR-133a-3p	AFF3	3899	ENSG00000144218	1	0	0	0	0	0	0	1	1
MIMAT0000427	hsa-miR-133a-3p	AGBL5	60509	ENSG00000084693	0	2	0	0	0	0	0	1	1
MIMAT0000427	hsa-miR-133a-3p	AGTPBP1	23287	ENSG00000135049	1	0	0	0	0	0	0	1	1
MIMAT0000427	hsa-miR-133a-3p	AHNAK	79026	ENSG00000124942	2	0	0	0	0	0	0	1	1
MIMAT0000427	hsa-miR-133a-3p	AIRE	326	ENSG00000160224	0	0	1	0	0	0	0	1	1
MIMAT0000427	hsa-miR-133a-3p	AKAP12	9590	ENSG00000131016	1	0	0	0	0	0	0	1	1
MIMAT0000427	hsa-miR-133a-3p	AL161645.1		ENSG00000230786	1	0	0	0	0	0	0	1	1
MIMAT0000427	hsa-miR-133a-3p	ALDH8A1	64577	ENSG00000118514	2	0	0	0	0	0	0	1	1
MIMAT0000427	hsa-miR-133a-3p	ALG6	29929	ENSG00000088035	0	2	0	0	0	0	0	1	1
MIMAT0000427	hsa-miR-133a-3p	AMD1	262	ENSG00000123505	0	2	0	0	0	0	0	1	1
MIMAT0000427	hsa-miR-133a-3p	ANK3	288	ENSG00000151150	1	0	0	0	0	0	0	1	1
MIMAT0000427	hsa-miR-133a-3p	ANKEF1	63926	ENSG00000132623	0	2	0	0	0	0	0	1	1
MIMAT0000427	hsa-miR-133a-3p	ANKRD11	29123	ENSG00000167522	1	0	0	0	0	0	0	1	1
MIMAT0000427	hsa-miR-133a-3p	ANKRD13A	88455	ENSG00000076513	0	2	0	0	0	0	0	1	1
MIMAT0000427	hsa-miR-133a-3p	ANKRD36	375248	ENSG00000135976	1	0	0	0	0	0	0	1	1
MIMAT0000427	hsa-miR-133a-3p	ANKRD36	400986	ENSG00000135976	1	0	0	0	0	0	0	1	1
MIMAT0000427	hsa-miR-133a-3p	ANKRD36C	100996862	ENSG00000174501	1	0	0	0	0	0	0	1	1
MIMAT0000427	hsa-miR-133a-3p	ANKRD46	157567	ENSG00000186106	0	2	0	0	0	0	0	1	1
MIMAT0000427	hsa-miR-133a-3p	ANKRD50	57182	ENSG00000151458	0	2	0	0	0	0	0	1	1
MIMAT0000427	hsa-miR-133a-3p	ANTXR2	118429	ENSG00000163297	1	0	0	0	0	0	0	1	1
MIMAT0000427	hsa-miR-133a-3p	AOX1	316	ENSG00000138356	1	0	0	0	0	0	0	1	1
MIMAT0000427	hsa-miR-133a-3p	AP1S2	8905	ENSG00000182287	0	0	0	0	0	0	1	1	1
MIMAT0000427	hsa-miR-133a-3p	API5	8539	ENSG00000166181	1	0	0	0	0	0	0	1	1
MIMAT0000427	hsa-miR-133a-3p	APPBP2	10513	ENSG00000062725	0	0	0	0	0	0	1	1	1
MIMAT0000427	hsa-miR-133a-3p	AQP2	359	ENSG00000167580	0	2	0	0	0	0	0	1	1
MIMAT0000427	hsa-miR-133a-3p	AQR	9716	ENSG00000021776	2	0	0	0	0	0	0	1	1
MIMAT0000427	hsa-miR-133a-3p	ARF3	377	ENSG00000134287	0	2	0	0	0	0	0	1	1
MIMAT0000427	hsa-miR-133a-3p	ARF6	382	ENSG00000165527	0	0	0	0	0	0	1	1	1
MIMAT0000427	hsa-miR-133a-3p	ARFGAP3	26286	ENSG00000242247	1	0	0	0	0	0	0	1	1
MIMAT0000427	hsa-miR-133a-3p	ARHGAP17	55114	ENSG00000140750	0	0	0	0	0	0	1	1	1
MIMAT0000427	hsa-miR-133a-3p	ARHGAP8	23779	ENSG00000241484	0	0	0	1	0	0	0	1	1
MIMAT0000427	hsa-miR-133a-3p	ARHGAP9	64333	ENSG00000123329	0	2	0	0	0	0	0	1	1
MIMAT0000427	hsa-miR-133a-3p	ARHGEF2	9181	ENSG00000116584	0	0	0	0	0	0	1	1	1
MIMAT0000427	hsa-miR-133a-3p	ARHGEF39	84904	ENSG00000137135	0	2	0	0	0	0	0	1	1
MIMAT0000427	hsa-miR-133a-3p	ARID3A	1820	ENSG00000116017	2	0	0	0	0	0	0	1	1
MIMAT0000427	hsa-miR-133a-3p	ARL10	285598	ENSG00000175414	1	0	0	0	0	0	0	1	1
MIMAT0000427	hsa-miR-133a-3p	ARL11	115761	ENSG00000152213	0	2	0	0	0	0	0	1	1
MIMAT0000427	hsa-miR-133a-3p	ARL13B	200894	ENSG00000169379	0	0	0	0	2	0	0	1	1
MIMAT0000427	hsa-miR-133a-3p	ARL5B	221079	ENSG00000165997	1	0	0	0	0	0	0	1	1
MIMAT0000427	hsa-miR-133a-3p	ARL6IP1	23204	ENSG00000170540	0	0	0	0	0	0	1	1	1
MIMAT0000427	hsa-miR-133a-3p	ARMC1	55156	ENSG00000104442	0	2	0	0	0	0	0	1	1
MIMAT0000427	hsa-miR-133a-3p	ARMCX2	9823	ENSG00000184867	1	0	0	0	0	0	0	1	1
MIMAT0000427	hsa-miR-133a-3p	ARPC1A	10552	ENSG00000241685	0	2	0	0	0	0	0	1	1
MIMAT0000427	hsa-miR-133a-3p	ARSJ	79642	ENSG00000180801	0	2	0	0	0	0	0	1	1
MIMAT0000427	hsa-miR-133a-3p	ASAP1	50807	ENSG00000153317	1	0	0	0	0	0	0	1	1
MIMAT0000427	hsa-miR-133a-3p	ASB1	51665	ENSG00000065802	0	2	0	0	0	0	0	1	1
MIMAT0000427	hsa-miR-133a-3p	ASNS	440	ENSG00000070669	2	0	0	0	0	0	0	1	1
MIMAT0000427	hsa-miR-133a-3p	ASPHD2	57168	ENSG00000128203	0	2	0	0	0	0	0	1	1
MIMAT0000427	hsa-miR-133a-3p	ATAD2	29028	ENSG00000156802	1	0	0	0	0	0	0	1	1
MIMAT0000427	hsa-miR-133a-3p	ATG14	22863	ENSG00000126775	0	2	0	0	0	0	0	1	1
MIMAT0000427	hsa-miR-133a-3p	ATG4A	115201	ENSG00000101844	2	0	0	0	0	0	0	1	1
MIMAT0000427	hsa-miR-133a-3p	ATG4D	84971	ENSG00000130734	0	0	1	0	0	0	0	1	1
MIMAT0000427	hsa-miR-133a-3p	ATP13A3	79572	ENSG00000133657	0	0	0	1	0	0	0	1	1
MIMAT0000427	hsa-miR-133a-3p	ATP7A	538	ENSG00000165240	0	2	0	0	0	0	0	1	1
MIMAT0000427	hsa-miR-133a-3p	ATRN	8455	ENSG00000088812	0	2	0	0	0	0	0	1	1
MIMAT0000427	hsa-miR-133a-3p	ATXN3	4287	ENSG00000066427	0	0	0	0	0	0	1	1	1
MIMAT0000427	hsa-miR-133a-3p	AVIL	10677	ENSG00000135407	1	0	0	0	0	0	0	1	1
MIMAT0000427	hsa-miR-133a-3p	AZIN1	51582	ENSG00000155096	0	0	0	0	0	0	1	1	1
MIMAT0000427	hsa-miR-133a-3p	B3GALT2	8707	ENSG00000162630	0	0	0	0	0	0	1	1	1
MIMAT0000427	hsa-miR-133a-3p	B3GAT2	135152	ENSG00000112309	2	0	0	0	0	0	0	1	1
MIMAT0000427	hsa-miR-133a-3p	B3GNT9	84752	ENSG00000237172	0	2	0	0	0	0	0	1	1
MIMAT0000427	hsa-miR-133a-3p	BAK1P1	578	ENSG00000175730	0	0	1	0	0	0	0	1	1
MIMAT0000427	hsa-miR-133a-3p	BBS4	585	ENSG00000140463	1	0	0	0	0	0	0	1	1
MIMAT0000427	hsa-miR-133a-3p	BBX	56987	ENSG00000114439	2	0	0	0	0	0	0	1	1
MIMAT0000427	hsa-miR-133a-3p	BCL11A	53335	ENSG00000119866	0	2	0	0	0	0	0	1	1
MIMAT0000427	hsa-miR-133a-3p	BDH2	56898	ENSG00000164039	0	2	0	0	0	0	0	1	1
MIMAT0000427	hsa-miR-133a-3p	BEND4	389206	ENSG00000188848	0	2	0	0	0	0	0	1	1
MIMAT0000427	hsa-miR-133a-3p	BEST1	7439	ENSG00000167995	0	0	0	1	0	0	0	1	1
MIMAT0000427	hsa-miR-133a-3p	BHLHE41	79365	ENSG00000123095	0	2	0	0	0	0	0	1	1
MIMAT0000427	hsa-miR-133a-3p	BID	637	ENSG00000015475	0	0	1	0	0	0	0	1	1
MIMAT0000427	hsa-miR-133a-3p	BLOC1S5-TXNDC5	81567	ENSG00000259040	0	2	0	0	0	0	0	1	1
MIMAT0000427	hsa-miR-133a-3p	BMP2K	55589	ENSG00000138756	0	0	0	1	0	0	0	1	1
MIMAT0000427	hsa-miR-133a-3p	BNC2	54796	ENSG00000173068	0	2	0	0	0	0	0	1	1
MIMAT0000427	hsa-miR-133a-3p	BPTF	2186	ENSG00000171634	1	0	0	0	0	0	0	1	1
MIMAT0000427	hsa-miR-133a-3p	BRAF	673	ENSG00000157764	1	0	0	0	0	0	0	1	1
MIMAT0000427	hsa-miR-133a-3p	BRICD5	283870	ENSG00000182685	0	0	1	0	0	0	0	1	1
MIMAT0000427	hsa-miR-133a-3p	BSDC1	55108	ENSG00000160058	0	2	0	0	0	0	0	1	1
MIMAT0000427	hsa-miR-133a-3p	BTBD11	121551	ENSG00000151136	0	2	0	0	0	0	0	1	1
MIMAT0000427	hsa-miR-133a-3p	BTBD9	114781	ENSG00000183826	0	2	0	0	0	0	0	1	1
MIMAT0000427	hsa-miR-133a-3p	C10orf118	55088	ENSG00000165813	0	2	0	0	0	0	0	1	1
MIMAT0000427	hsa-miR-133a-3p	C10orf128	170371	ENSG00000204161	1	0	0	0	0	0	0	1	1
MIMAT0000427	hsa-miR-133a-3p	C10orf129	142827	ENSG00000173124	1	0	0	0	0	0	0	1	1
MIMAT0000427	hsa-miR-133a-3p	C10orf40		ENSG00000235931	1	0	0	0	0	0	0	1	1
MIMAT0000427	hsa-miR-133a-3p	C10orf68	79741	ENSG00000150076	1	0	0	0	0	0	0	1	1
MIMAT0000427	hsa-miR-133a-3p	C11orf24	53838	ENSG00000171067	0	2	0	0	0	0	0	1	1
MIMAT0000427	hsa-miR-133a-3p	C11orf63	79864	ENSG00000109944	0	2	0	0	0	0	0	1	1
MIMAT0000427	hsa-miR-133a-3p	C11orf80	79703	ENSG00000173715	1	0	0	0	0	0	0	1	1
MIMAT0000427	hsa-miR-133a-3p	C12orf39	80763	ENSG00000134548	1	0	0	0	0	0	0	1	1
MIMAT0000427	hsa-miR-133a-3p	C17orf70	80233	ENSG00000185504	0	2	0	0	0	0	0	1	1
MIMAT0000427	hsa-miR-133a-3p	C17orf85	55421	ENSG00000074356	2	0	0	0	0	0	0	1	1
MIMAT0000427	hsa-miR-133a-3p	C18orf54	162681	ENSG00000166845	1	0	0	0	0	0	0	1	1
MIMAT0000427	hsa-miR-133a-3p	C19orf80	55908	ENSG00000130173	0	0	1	0	0	0	0	1	1
MIMAT0000427	hsa-miR-133a-3p	C19orf82	284385	ENSG00000267106	1	0	0	0	0	0	0	1	1
MIMAT0000427	hsa-miR-133a-3p	C1orf216	127703	ENSG00000142686	0	2	0	0	0	0	0	1	1
MIMAT0000427	hsa-miR-133a-3p	C1orf63	57035	ENSG00000117616	2	0	0	0	0	0	0	1	1
MIMAT0000427	hsa-miR-133a-3p	C1QTNF5	114902	ENSG00000223953	0	2	0	0	0	0	0	1	1
MIMAT0000427	hsa-miR-133a-3p	C1QTNF5	83552	ENSG00000223953	0	2	0	0	0	0	0	1	1
MIMAT0000427	hsa-miR-133a-3p	C3orf36	80111	ENSG00000221972	1	0	0	0	0	0	0	1	1
MIMAT0000427	hsa-miR-133a-3p	C4orf46	201725	ENSG00000205208	0	2	0	0	0	0	0	1	1
MIMAT0000427	hsa-miR-133a-3p	C4orf47	441054	ENSG00000205129	1	0	0	0	0	0	0	1	1
MIMAT0000427	hsa-miR-133a-3p	C5AR2	27202	ENSG00000134830	0	2	0	0	0	0	0	1	1
MIMAT0000427	hsa-miR-133a-3p	C6orf25	80739	ENSG00000204420	0	0	0	3	0	0	0	1	1
MIMAT0000427	hsa-miR-133a-3p	C6orf25	80739	ENSG00000206396	0	0	0	3	0	0	0	1	1
MIMAT0000427	hsa-miR-133a-3p	C6orf25	80739	ENSG00000224393	0	0	0	3	0	0	0	1	1
MIMAT0000427	hsa-miR-133a-3p	C6orf25	80739	ENSG00000228090	0	0	0	3	0	0	0	1	1
MIMAT0000427	hsa-miR-133a-3p	C6orf25	80739	ENSG00000230060	0	0	0	3	0	0	0	1	1
MIMAT0000427	hsa-miR-133a-3p	C6orf25	80739	ENSG00000231003	0	0	0	3	0	0	0	1	1
MIMAT0000427	hsa-miR-133a-3p	C6orf25	80739	ENSG00000237459	0	0	0	3	0	0	0	1	1
MIMAT0000427	hsa-miR-133a-3p	C7orf41	222166	ENSG00000180354	0	2	0	0	0	0	0	1	1
MIMAT0000427	hsa-miR-133a-3p	C8orf37	157657	ENSG00000156172	0	2	0	0	0	0	0	1	1
MIMAT0000427	hsa-miR-133a-3p	C8orf4	56892	ENSG00000176907	1	0	0	0	0	0	0	1	1
MIMAT0000427	hsa-miR-133a-3p	C9orf35		ENSG00000227975	1	0	0	0	0	0	0	1	1
MIMAT0000427	hsa-miR-133a-3p	CACNA1B	774	ENSG00000148408	0	2	0	0	0	0	0	1	1
MIMAT0000427	hsa-miR-133a-3p	CACNA2D4	93589	ENSG00000151062	1	0	0	0	0	0	0	1	1
MIMAT0000427	hsa-miR-133a-3p	CACNG2	10369	ENSG00000166862	0	2	0	0	0	0	0	1	1
MIMAT0000427	hsa-miR-133a-3p	CACNG8	59283	ENSG00000142408	0	2	0	0	0	0	0	1	1
MIMAT0000427	hsa-miR-133a-3p	CAGE1	285782	ENSG00000164304	1	0	0	0	0	0	0	1	1
MIMAT0000427	hsa-miR-133a-3p	CALU	813	ENSG00000128595	2	0	0	0	0	0	0	1	1
MIMAT0000427	hsa-miR-133a-3p	CAMK4	814	ENSG00000152495	1	0	0	0	0	0	0	1	1
MIMAT0000427	hsa-miR-133a-3p	CAMSAP2	23271	ENSG00000118200	2	0	0	0	0	0	0	1	1
MIMAT0000427	hsa-miR-133a-3p	CAP2	10486	ENSG00000112186	2	0	0	0	0	0	0	1	1
MIMAT0000427	hsa-miR-133a-3p	CAPN15	6650	ENSG00000282214	0	0	0	0	1	0	0	1	1
MIMAT0000427	hsa-miR-133a-3p	CAPN5	726	ENSG00000149260	0	4	0	0	0	0	0	1	1
MIMAT0000427	hsa-miR-133a-3p	CARF	79800	ENSG00000138380	0	0	0	2	0	0	0	1	1
MIMAT0000427	hsa-miR-133a-3p	CASC5	57082	ENSG00000137812	1	0	0	0	0	0	0	1	1
MIMAT0000427	hsa-miR-133a-3p	CASP14	23581	ENSG00000105141	0	2	0	0	0	0	0	1	1
MIMAT0000427	hsa-miR-133a-3p	CASP2	835	ENSG00000106144	0	0	0	0	0	0	1	1	1
MIMAT0000427	hsa-miR-133a-3p	CAV1	857	ENSG00000105974	0	2	0	0	0	0	0	1	1
MIMAT0000427	hsa-miR-133a-3p	CAV2	858	ENSG00000105971	2	0	0	0	0	0	0	1	1
MIMAT0000427	hsa-miR-133a-3p	CBX6	23466	ENSG00000183741	0	2	0	0	0	0	0	1	1
MIMAT0000427	hsa-miR-133a-3p	CBX7	23492	ENSG00000100307	0	2	0	0	0	0	0	1	1
MIMAT0000427	hsa-miR-133a-3p	CCDC150	284992	ENSG00000144395	1	0	0	0	0	0	0	1	1
MIMAT0000427	hsa-miR-133a-3p	CCDC167	154467	ENSG00000198937	0	2	0	0	0	0	0	1	1
MIMAT0000427	hsa-miR-133a-3p	CCDC30	728621	ENSG00000186409	1	0	0	0	0	0	0	1	1
MIMAT0000427	hsa-miR-133a-3p	CCDC50	152137	ENSG00000152492	0	2	0	0	0	0	0	1	1
MIMAT0000427	hsa-miR-133a-3p	CCDC88A	55704	ENSG00000115355	2	0	0	0	0	0	0	1	1
MIMAT0000427	hsa-miR-133a-3p	CCL15-CCL14	6358	ENSG00000161574	1	0	0	0	0	0	0	1	1
MIMAT0000427	hsa-miR-133a-3p	CCL15-CCL14	6359	ENSG00000161574	1	0	0	0	0	0	0	1	1
MIMAT0000427	hsa-miR-133a-3p	CCSER2	54462	ENSG00000107771	0	2	0	0	0	0	0	1	1
MIMAT0000427	hsa-miR-133a-3p	CCT3	7203	ENSG00000163468	1	0	0	0	0	0	0	1	1
MIMAT0000427	hsa-miR-133a-3p	CCT6A	908	ENSG00000146731	1	0	0	0	0	0	0	1	1
MIMAT0000427	hsa-miR-133a-3p	CCT6P1	643253		0	0	0	3	0	0	0	1	1
MIMAT0000427	hsa-miR-133a-3p	CCT6P3	643180	ENSG00000234585	0	0	0	1	0	0	0	1	1
MIMAT0000427	hsa-miR-133a-3p	CD200R1	131450	ENSG00000163606	1	0	0	0	0	0	0	1	1
MIMAT0000427	hsa-miR-133a-3p	CD28	940	ENSG00000178562	1	0	0	0	0	0	0	1	1
MIMAT0000427	hsa-miR-133a-3p	CD300LB	124599	ENSG00000178789	1	0	0	0	0	0	0	1	1
MIMAT0000427	hsa-miR-133a-3p	CD33	945	ENSG00000105383	0	0	1	0	0	0	0	1	1
MIMAT0000427	hsa-miR-133a-3p	CDC42	998	ENSG00000070831	0	0	0	0	0	0	1	1	1
MIMAT0000427	hsa-miR-133a-3p	CDCA8	55143	ENSG00000134690	0	2	0	0	0	0	0	1	1
MIMAT0000427	hsa-miR-133a-3p	CDH10	1008	ENSG00000040731	2	0	0	0	0	0	0	1	1
MIMAT0000427	hsa-miR-133a-3p	CDHR3	222256	ENSG00000128536	0	0	0	1	0	0	0	1	1
MIMAT0000427	hsa-miR-133a-3p	CDIP1	29965	ENSG00000089486	0	2	0	0	0	0	0	1	1
MIMAT0000427	hsa-miR-133a-3p	CDK6	1021	ENSG00000105810	2	0	0	0	0	0	0	1	1
MIMAT0000427	hsa-miR-133a-3p	CDK8	1024	ENSG00000132964	1	0	0	0	0	0	0	1	1
MIMAT0000427	hsa-miR-133a-3p	CDKL3	51265	ENSG00000006837	2	0	0	0	0	0	0	1	1
MIMAT0000427	hsa-miR-133a-3p	CDRT4	284040	ENSG00000239704	1	0	0	0	0	0	0	1	1
MIMAT0000427	hsa-miR-133a-3p	CDX1	1044	ENSG00000113722	0	2	0	0	0	0	0	1	1
MIMAT0000427	hsa-miR-133a-3p	CEBPA	1050	ENSG00000245848	0	2	0	0	0	0	0	1	1
MIMAT0000427	hsa-miR-133a-3p	CELF2	10659	ENSG00000048740	0	4	0	0	0	0	0	1	1
MIMAT0000427	hsa-miR-133a-3p	CELP	1057	ENSG00000170827	0	0	0	1	0	0	0	1	1
MIMAT0000427	hsa-miR-133a-3p	CEP104	9731	ENSG00000116198	2	0	0	0	0	0	0	1	1
MIMAT0000427	hsa-miR-133a-3p	CEP170	9859	ENSG00000143702	0	0	0	0	0	0	1	1	1
MIMAT0000427	hsa-miR-133a-3p	CFL1	1072	ENSG00000172757	0	0	0	0	0	0	1	1	1
MIMAT0000427	hsa-miR-133a-3p	CGGBP1	8545	ENSG00000163320	0	2	0	0	0	0	0	1	1
MIMAT0000427	hsa-miR-133a-3p	CHCHD3	54927	ENSG00000106554	0	0	0	0	0	0	1	1	1
MIMAT0000427	hsa-miR-133a-3p	CHCHD6	84303	ENSG00000159685	0	0	1	0	0	0	0	1	1
MIMAT0000427	hsa-miR-133a-3p	CHIC1	53344	ENSG00000204116	0	0	0	0	0	0	1	1	1
MIMAT0000427	hsa-miR-133a-3p	CHMP4A	29082	ENSG00000254505	1	0	0	0	0	0	0	1	1
MIMAT0000427	hsa-miR-133a-3p	CHP1	11261	ENSG00000187446	0	2	0	0	0	0	0	1	1
MIMAT0000427	hsa-miR-133a-3p	CHPT1	56994	ENSG00000111666	2	0	0	0	0	0	0	1	1
MIMAT0000427	hsa-miR-133a-3p	CHST3	9469	ENSG00000122863	0	2	0	0	0	0	0	1	1
MIMAT0000427	hsa-miR-133a-3p	CHST7	56548	ENSG00000147119	0	0	0	0	0	0	1	1	1
MIMAT0000427	hsa-miR-133a-3p	CHST8	64377	ENSG00000124302	0	0	0	1	0	0	0	1	1
MIMAT0000427	hsa-miR-133a-3p	CLCN6	1185	ENSG00000011021	0	4	0	0	0	0	0	1	1
MIMAT0000427	hsa-miR-133a-3p	CLIC2	1193	ENSG00000155962	0	2	0	0	0	0	0	1	1
MIMAT0000427	hsa-miR-133a-3p	CLIC4	25932	ENSG00000169504	0	0	0	0	0	0	1	1	1
MIMAT0000427	hsa-miR-133a-3p	CLIP1	6249	ENSG00000130779	1	0	0	0	0	0	0	1	1
MIMAT0000427	hsa-miR-133a-3p	CLYBL	171425	ENSG00000125246	0	0	0	0	0	0	1	1	1
MIMAT0000427	hsa-miR-133a-3p	CMTM1	113540	ENSG00000089505	0	0	0	1	0	0	0	1	1
MIMAT0000427	hsa-miR-133a-3p	CMTM5	116173	ENSG00000166091	0	0	0	1	0	0	0	1	1
MIMAT0000427	hsa-miR-133a-3p	CNNM4	26504	ENSG00000158158	0	2	0	0	0	0	0	1	1
MIMAT0000427	hsa-miR-133a-3p	CNP	1267	ENSG00000173786	0	2	0	0	0	0	0	1	1
MIMAT0000427	hsa-miR-133a-3p	CNRIP1	25927	ENSG00000119865	0	0	0	1	0	0	0	1	1
MIMAT0000427	hsa-miR-133a-3p	CNTNAP1	8506	ENSG00000108797	0	2	0	0	0	0	0	1	1
MIMAT0000427	hsa-miR-133a-3p	COL12A1	1303	ENSG00000111799	2	0	0	0	0	0	0	1	1
MIMAT0000427	hsa-miR-133a-3p	COL13A1	1305	ENSG00000197467	1	0	0	0	0	0	0	1	1
MIMAT0000427	hsa-miR-133a-3p	COL19A1	1310	ENSG00000082293	0	2	0	0	0	0	0	1	1
MIMAT0000427	hsa-miR-133a-3p	COL21A1	81578	ENSG00000124749	2	0	0	0	0	0	0	1	1
MIMAT0000427	hsa-miR-133a-3p	COL27A1	85301	ENSG00000196739	1	0	0	0	0	0	0	1	1
MIMAT0000427	hsa-miR-133a-3p	COL4A1	1282	ENSG00000187498	1	0	0	0	0	0	0	1	1
MIMAT0000427	hsa-miR-133a-3p	COL4A3	1285	ENSG00000169031	1	0	0	0	0	0	0	1	1
MIMAT0000427	hsa-miR-133a-3p	COL4A5	1287	ENSG00000188153	1	0	0	0	0	0	0	1	1
MIMAT0000427	hsa-miR-133a-3p	COL5A2	1290	ENSG00000204262	0	0	0	0	0	0	1	1	1
MIMAT0000427	hsa-miR-133a-3p	COL6A2	1292	ENSG00000142173	0	0	0	0	0	0	1	1	1
MIMAT0000427	hsa-miR-133a-3p	COL8A1	1295	ENSG00000144810	1	0	0	0	0	0	0	1	1
MIMAT0000427	hsa-miR-133a-3p	COX7A2	1347	ENSG00000112695	0	0	0	0	0	0	1	1	1
MIMAT0000427	hsa-miR-133a-3p	COX7C	1350	ENSG00000127184	0	0	2	0	0	0	0	1	1
MIMAT0000427	hsa-miR-133a-3p	CPEB2	132864	ENSG00000137449	1	0	0	0	0	0	0	1	1
MIMAT0000427	hsa-miR-133a-3p	CREBL2	1389	ENSG00000111269	2	0	0	0	0	0	0	1	1
MIMAT0000427	hsa-miR-133a-3p	CREBZF	58487	ENSG00000137504	0	0	0	0	0	0	1	1	1
MIMAT0000427	hsa-miR-133a-3p	CRISPLD2	83716	ENSG00000103196	0	2	0	0	0	0	0	1	1
MIMAT0000427	hsa-miR-133a-3p	CRK	1398	ENSG00000167193	0	2	0	0	0	0	0	1	1
MIMAT0000427	hsa-miR-133a-3p	CRTC3	64784	ENSG00000140577	0	2	0	0	0	0	0	1	1
MIMAT0000427	hsa-miR-133a-3p	CSNK1G1	53944	ENSG00000169118	0	2	0	0	0	0	0	1	1
MIMAT0000427	hsa-miR-133a-3p	CSNK2A2	1459	ENSG00000070770	2	0	0	0	0	0	0	1	1
MIMAT0000427	hsa-miR-133a-3p	CSPG4	1464	ENSG00000173546	0	2	0	0	0	0	0	1	1
MIMAT0000427	hsa-miR-133a-3p	CSRNP1	64651	ENSG00000144655	0	2	0	0	0	0	0	1	1
MIMAT0000427	hsa-miR-133a-3p	CSTL1	128817	ENSG00000125823	0	0	0	2	0	0	0	1	1
MIMAT0000427	hsa-miR-133a-3p	CTDSP2	10106	ENSG00000175215	0	2	0	0	0	0	0	1	1
MIMAT0000427	hsa-miR-133a-3p	CTH	1491	ENSG00000116761	0	0	0	1	0	0	0	1	1
MIMAT0000427	hsa-miR-133a-3p	CTIF	9811	ENSG00000134030	1	0	0	0	0	0	0	1	1
MIMAT0000427	hsa-miR-133a-3p	CTNNA1	1495	ENSG00000044115	0	2	0	0	0	0	0	1	1
MIMAT0000427	hsa-miR-133a-3p	CTNNBIP1	56998	ENSG00000178585	0	0	0	0	0	0	1	1	1
MIMAT0000427	hsa-miR-133a-3p	CTSE	1510	ENSG00000196188	0	2	0	0	0	0	0	1	1
MIMAT0000427	hsa-miR-133a-3p	CTSV	1515	ENSG00000136943	0	2	0	0	0	0	0	1	1
MIMAT0000427	hsa-miR-133a-3p	CTTNBP2	83992	ENSG00000077063	2	0	0	0	0	0	0	1	1
MIMAT0000427	hsa-miR-133a-3p	CXCL11	6373	ENSG00000169248	1	0	0	0	0	0	0	1	1
MIMAT0000427	hsa-miR-133a-3p	CYBB	1536	ENSG00000165168	0	2	0	0	0	0	0	1	1
MIMAT0000427	hsa-miR-133a-3p	CYFIP2	26999	ENSG00000055163	0	2	0	0	0	0	0	1	1
MIMAT0000427	hsa-miR-133a-3p	CYLD	1540	ENSG00000083799	0	2	0	0	0	0	0	1	1
MIMAT0000427	hsa-miR-133a-3p	CYMP	643160	ENSG00000240194	0	0	0	1	0	0	0	1	1
MIMAT0000427	hsa-miR-133a-3p	CYP1B1	1545	ENSG00000138061	1	0	0	0	0	0	0	1	1
MIMAT0000427	hsa-miR-133a-3p	DAPK2	23604	ENSG00000035664	0	2	0	0	0	0	0	1	1
MIMAT0000427	hsa-miR-133a-3p	DBF4B	80174	ENSG00000161692	0	2	0	0	0	0	0	1	1
MIMAT0000427	hsa-miR-133a-3p	DBX2	440097	ENSG00000185610	0	0	0	1	0	0	0	1	1
MIMAT0000427	hsa-miR-133a-3p	DCAF13	25879	ENSG00000164934	0	2	0	0	0	0	0	1	1
MIMAT0000427	hsa-miR-133a-3p	DCAF6	55827	ENSG00000143164	1	0	0	0	0	0	0	1	1
MIMAT0000427	hsa-miR-133a-3p	DCAKD	79877	ENSG00000172992	0	2	0	0	0	0	0	1	1
MIMAT0000427	hsa-miR-133a-3p	DCP1A	55802	ENSG00000272886	0	2	0	0	0	0	0	1	1
MIMAT0000427	hsa-miR-133a-3p	DDB2	1643	ENSG00000134574	0	0	1	0	0	0	0	1	1
MIMAT0000427	hsa-miR-133a-3p	DDHD2	23259	ENSG00000085788	2	0	0	0	0	0	0	1	1
MIMAT0000427	hsa-miR-133a-3p	DDIT4	54541	ENSG00000168209	0	0	1	0	0	0	0	1	1
MIMAT0000427	hsa-miR-133a-3p	DDX19B	11269	ENSG00000157349	1	0	0	0	0	0	0	1	1
MIMAT0000427	hsa-miR-133a-3p	DDX39B	7919	ENSG00000198563	0	0	0	1	0	0	0	1	1
MIMAT0000427	hsa-miR-133a-3p	DDX39B	7919	ENSG00000215425	0	0	0	1	0	0	0	1	1
MIMAT0000427	hsa-miR-133a-3p	DDX39B	7919	ENSG00000225073	0	0	0	1	0	0	0	1	1
MIMAT0000427	hsa-miR-133a-3p	DDX39B	7919	ENSG00000225859	0	0	0	1	0	0	0	1	1
MIMAT0000427	hsa-miR-133a-3p	DDX39B	7919	ENSG00000229496	0	0	0	1	0	0	0	1	1
MIMAT0000427	hsa-miR-133a-3p	DDX39B	7919	ENSG00000230624	0	0	0	1	0	0	0	1	1
MIMAT0000427	hsa-miR-133a-3p	DDX39B	7919	ENSG00000235439	0	0	0	1	0	0	0	1	1
MIMAT0000427	hsa-miR-133a-3p	DDX39B	7919	ENSG00000237889	0	0	0	1	0	0	0	1	1
MIMAT0000427	hsa-miR-133a-3p	DEK	7913	ENSG00000124795	0	2	0	0	0	0	0	1	1
MIMAT0000427	hsa-miR-133a-3p	DENND5B	160518	ENSG00000170456	0	2	0	0	0	0	0	1	1
MIMAT0000427	hsa-miR-133a-3p	DESI1	27351	ENSG00000100418	0	2	0	0	0	0	0	1	1
MIMAT0000427	hsa-miR-133a-3p	DGKB	1607	ENSG00000136267	0	2	0	0	0	0	0	1	1
MIMAT0000427	hsa-miR-133a-3p	DHDDS	79947	ENSG00000117682	2	0	0	0	0	0	0	1	1
MIMAT0000427	hsa-miR-133a-3p	DHX30	22907	ENSG00000132153	1	0	0	0	0	0	0	1	1
MIMAT0000427	hsa-miR-133a-3p	DIAPH2	1730	ENSG00000147202	1	0	0	0	0	0	0	1	1
MIMAT0000427	hsa-miR-133a-3p	DIEXF	27042	ENSG00000117597	0	4	0	0	0	0	0	1	1
MIMAT0000427	hsa-miR-133a-3p	DIO1	1733	ENSG00000211452	0	2	0	0	0	0	0	1	1
MIMAT0000427	hsa-miR-133a-3p	DKK2	27123	ENSG00000155011	0	0	0	1	0	0	0	1	1
MIMAT0000427	hsa-miR-133a-3p	DLAT	1737	ENSG00000150768	1	0	0	0	0	0	0	1	1
MIMAT0000427	hsa-miR-133a-3p	DLK1	8788	ENSG00000185559	1	0	0	0	0	0	0	1	1
MIMAT0000427	hsa-miR-133a-3p	DLX3	1747	ENSG00000064195	0	2	0	0	0	0	0	1	1
MIMAT0000427	hsa-miR-133a-3p	DMAP1	55929	ENSG00000178028	0	0	2	0	0	0	0	1	1
MIMAT0000427	hsa-miR-133a-3p	DMTF1	9988	ENSG00000135164	1	0	0	0	0	0	0	1	1
MIMAT0000427	hsa-miR-133a-3p	DNAH3	55567	ENSG00000158486	1	0	0	0	0	0	0	1	1
MIMAT0000427	hsa-miR-133a-3p	DNAJC13	23317	ENSG00000138246	1	0	0	0	0	0	0	1	1
MIMAT0000427	hsa-miR-133a-3p	DNAJC3	5611	ENSG00000102580	0	2	0	0	0	0	0	1	1
MIMAT0000427	hsa-miR-133a-3p	DOCK8	81704	ENSG00000107099	0	2	0	0	0	0	0	1	1
MIMAT0000427	hsa-miR-133a-3p	DOK1	1796	ENSG00000115325	0	0	1	0	0	0	0	1	1
MIMAT0000427	hsa-miR-133a-3p	DOT1L	84444	ENSG00000104885	0	2	0	0	0	0	0	1	1
MIMAT0000427	hsa-miR-133a-3p	DPM2	8818	ENSG00000136908	0	2	0	0	0	0	0	1	1
MIMAT0000427	hsa-miR-133a-3p	DPP10	57628	ENSG00000175497	1	0	0	0	0	0	0	1	1
MIMAT0000427	hsa-miR-133a-3p	DPP6	1804	ENSG00000130226	0	2	0	0	0	0	0	1	1
MIMAT0000427	hsa-miR-133a-3p	DPY19L3	147991	ENSG00000178904	0	2	0	0	0	0	0	1	1
MIMAT0000427	hsa-miR-133a-3p	DPY30	84661	ENSG00000162961	1	0	0	0	0	0	0	1	1
MIMAT0000427	hsa-miR-133a-3p	DRD5	1816	ENSG00000169676	0	2	0	0	0	0	0	1	1
MIMAT0000427	hsa-miR-133a-3p	DRP2	1821	ENSG00000102385	0	2	0	0	0	0	0	1	1
MIMAT0000427	hsa-miR-133a-3p	DSG3	1830	ENSG00000134757	0	2	0	0	0	0	0	1	1
MIMAT0000427	hsa-miR-133a-3p	DUSP5	1847	ENSG00000138166	0	2	0	0	0	0	0	1	1
MIMAT0000427	hsa-miR-133a-3p	DUSP5P1	574029	ENSG00000183929	0	0	0	1	0	0	0	1	1
MIMAT0000427	hsa-miR-133a-3p	DUSP7	1849	ENSG00000164086	0	2	0	0	0	0	0	1	1
MIMAT0000427	hsa-miR-133a-3p	DYDC1	143241	ENSG00000170788	0	0	0	1	0	0	0	1	1
MIMAT0000427	hsa-miR-133a-3p	DYRK1A	1859	ENSG00000157540	0	0	0	0	0	0	1	1	1
MIMAT0000427	hsa-miR-133a-3p	DYRK4	8798	ENSG00000010219	2	0	0	0	0	0	0	1	1
MIMAT0000427	hsa-miR-133a-3p	DZIP3	9666	ENSG00000198919	1	0	0	0	0	0	0	1	1
MIMAT0000427	hsa-miR-133a-3p	E2F7	144455	ENSG00000165891	0	2	0	0	0	0	0	1	1
MIMAT0000427	hsa-miR-133a-3p	EAPP	55837	ENSG00000129518	1	0	0	0	0	0	0	1	1
MIMAT0000427	hsa-miR-133a-3p	EBF3	253738	ENSG00000108001	0	0	0	0	0	0	1	1	1
MIMAT0000427	hsa-miR-133a-3p	ECEL1	9427	ENSG00000171551	0	0	1	0	0	0	0	1	1
MIMAT0000427	hsa-miR-133a-3p	EDARADD	128178	ENSG00000186197	0	0	0	0	0	0	1	1	1
MIMAT0000427	hsa-miR-133a-3p	EDN3	1908	ENSG00000124205	0	2	0	0	0	0	0	1	1
MIMAT0000427	hsa-miR-133a-3p	EFNA2	1943	ENSG00000099617	2	0	0	0	0	0	0	1	1
MIMAT0000427	hsa-miR-133a-3p	EFNB3	1949	ENSG00000108947	0	2	0	0	0	0	0	1	1
MIMAT0000427	hsa-miR-133a-3p	EHD3	30845	ENSG00000013016	2	0	0	0	0	0	0	1	1
MIMAT0000427	hsa-miR-133a-3p	EIF4A2	100302143	ENSG00000156976	1	0	0	0	0	0	0	1	1
MIMAT0000427	hsa-miR-133a-3p	EIF4A2	1974	ENSG00000156976	1	0	0	0	0	0	0	1	1
MIMAT0000427	hsa-miR-133a-3p	EIF4A2	6043	ENSG00000156976	1	0	0	0	0	0	0	1	1
MIMAT0000427	hsa-miR-133a-3p	EIF4A2	619567	ENSG00000156976	1	0	0	0	0	0	0	1	1
MIMAT0000427	hsa-miR-133a-3p	EIF4A2	619568	ENSG00000156976	1	0	0	0	0	0	0	1	1
MIMAT0000427	hsa-miR-133a-3p	EIF4A2	677847	ENSG00000156976	1	0	0	0	0	0	0	1	1
MIMAT0000427	hsa-miR-133a-3p	EIF4B	1975	ENSG00000063046	2	0	0	0	0	0	0	1	1
MIMAT0000427	hsa-miR-133a-3p	EIF4E	1977	ENSG00000151247	0	2	0	0	0	0	0	1	1
MIMAT0000427	hsa-miR-133a-3p	ELF3	1999	ENSG00000163435	0	2	0	0	0	0	0	1	1
MIMAT0000427	hsa-miR-133a-3p	ELOVL7	79993	ENSG00000164181	0	2	0	0	0	0	0	1	1
MIMAT0000427	hsa-miR-133a-3p	EMD	2010	ENSG00000102119	0	0	2	0	0	0	0	1	1
MIMAT0000427	hsa-miR-133a-3p	ENPP3	5169	ENSG00000154269	0	0	0	1	0	0	0	1	1
MIMAT0000427	hsa-miR-133a-3p	ENPP5	59084	ENSG00000112796	2	0	0	0	0	0	0	1	1
MIMAT0000427	hsa-miR-133a-3p	ENTPD7	57089	ENSG00000198018	0	2	0	0	0	0	0	1	1
MIMAT0000427	hsa-miR-133a-3p	EPB41	2035	ENSG00000159023	0	2	0	0	0	0	0	1	1
MIMAT0000427	hsa-miR-133a-3p	EPB41L2	2037	ENSG00000079819	2	0	0	0	0	0	0	1	1
MIMAT0000427	hsa-miR-133a-3p	EPHA4	2043	ENSG00000116106	0	2	0	0	0	0	0	1	1
MIMAT0000427	hsa-miR-133a-3p	EPHA5	2044	ENSG00000145242	0	0	0	1	0	0	0	1	1
MIMAT0000427	hsa-miR-133a-3p	EPHB4	2050	ENSG00000196411	0	2	0	0	0	0	0	1	1
MIMAT0000427	hsa-miR-133a-3p	EPM2AIP1	9852	ENSG00000178567	1	0	0	0	0	0	0	1	1
MIMAT0000427	hsa-miR-133a-3p	ERBB2IP	55914	ENSG00000112851	0	0	0	0	0	0	1	1	1
MIMAT0000427	hsa-miR-133a-3p	ERC2	26059	ENSG00000187672	0	2	0	0	0	0	0	1	1
MIMAT0000427	hsa-miR-133a-3p	ERMAP	114625	ENSG00000164010	1	0	0	0	0	0	0	1	1
MIMAT0000427	hsa-miR-133a-3p	ERMP1	79956	ENSG00000099219	0	0	0	0	0	0	1	1	1
MIMAT0000427	hsa-miR-133a-3p	ERP44	23071	ENSG00000023318	2	0	0	0	0	0	0	1	1
MIMAT0000427	hsa-miR-133a-3p	ESRP1	54845	ENSG00000104413	0	0	0	0	0	0	1	1	1
MIMAT0000427	hsa-miR-133a-3p	ESRRG	2104	ENSG00000196482	0	2	0	0	0	0	0	1	1
MIMAT0000427	hsa-miR-133a-3p	ESYT2	57488	ENSG00000117868	0	2	0	0	0	0	0	1	1
MIMAT0000427	hsa-miR-133a-3p	EVC2	132884	ENSG00000173040	1	0	0	0	0	0	0	1	1
MIMAT0000427	hsa-miR-133a-3p	EXO5	64789	ENSG00000164002	1	0	0	0	0	0	0	1	1
MIMAT0000427	hsa-miR-133a-3p	EXOSC9	5393	ENSG00000123737	2	0	0	0	0	0	0	1	1
MIMAT0000427	hsa-miR-133a-3p	EYA4	2070	ENSG00000112319	0	2	0	0	0	0	0	1	1
MIMAT0000427	hsa-miR-133a-3p	EZR	7430	ENSG00000092820	0	2	0	0	0	0	0	1	1
MIMAT0000427	hsa-miR-133a-3p	FABPE_HUMAN			0	0	1	0	0	0	0	1	1
MIMAT0000427	hsa-miR-133a-3p	FAF2	23197	ENSG00000113194	0	2	0	0	0	0	0	1	1
MIMAT0000427	hsa-miR-133a-3p	FAM126B	285172	ENSG00000155744	1	0	0	0	0	0	0	1	1
MIMAT0000427	hsa-miR-133a-3p	FAM134B	54463	ENSG00000154153	1	0	0	0	0	0	0	1	1
MIMAT0000427	hsa-miR-133a-3p	FAM19A1	407738	ENSG00000183662	0	2	0	0	0	0	0	1	1
MIMAT0000427	hsa-miR-133a-3p	FAM204A	63877	ENSG00000165669	0	2	0	0	0	0	0	1	1
MIMAT0000427	hsa-miR-133a-3p	FAM208A	23272	ENSG00000163946	0	2	0	0	0	0	0	1	1
MIMAT0000427	hsa-miR-133a-3p	FAM222B	55731	ENSG00000173065	0	0	0	0	0	0	1	1	1
MIMAT0000427	hsa-miR-133a-3p	FAM35BP	414241	ENSG00000165874	0	0	0	2	0	0	0	1	1
MIMAT0000427	hsa-miR-133a-3p	FAM35BP	439965	ENSG00000165874	0	0	0	1	0	0	0	1	1
MIMAT0000427	hsa-miR-133a-3p	FAM35BP	439965	ENSG00000264651	0	0	0	1	0	0	0	1	1
MIMAT0000427	hsa-miR-133a-3p	FAM43B	163933	ENSG00000183114	0	2	0	0	0	0	0	1	1
MIMAT0000427	hsa-miR-133a-3p	FAM46C	54855	ENSG00000183508	0	4	0	0	0	0	0	1	1
MIMAT0000427	hsa-miR-133a-3p	FAM53C	51307	ENSG00000120709	0	2	0	0	0	0	0	1	1
MIMAT0000427	hsa-miR-133a-3p	FAM63B	54629	ENSG00000128923	2	0	0	0	0	0	0	1	1
MIMAT0000427	hsa-miR-133a-3p	FAM84B	157638	ENSG00000168672	0	2	0	0	0	0	0	1	1
MIMAT0000427	hsa-miR-133a-3p	FARP1	101060526	ENSG00000152767	0	4	0	0	0	0	0	1	1
MIMAT0000427	hsa-miR-133a-3p	FARP1	10160	ENSG00000152767	0	4	0	0	0	0	0	1	1
MIMAT0000427	hsa-miR-133a-3p	FAT3	120114	ENSG00000165323	1	0	0	0	0	0	0	1	1
MIMAT0000427	hsa-miR-133a-3p	FBXL17	64839	ENSG00000145743	0	0	0	1	0	0	0	1	1
MIMAT0000427	hsa-miR-133a-3p	FBXL20	84961	ENSG00000108306	0	0	0	0	0	0	1	1	1
MIMAT0000427	hsa-miR-133a-3p	FBXL7	23194	ENSG00000183580	0	2	0	0	0	0	0	1	1
MIMAT0000427	hsa-miR-133a-3p	FBXO24	26261	ENSG00000106336	0	0	0	0	0	0	1	1	1
MIMAT0000427	hsa-miR-133a-3p	FBXO42	54455	ENSG00000037637	0	0	0	0	0	0	1	1	1
MIMAT0000427	hsa-miR-133a-3p	FCAMR	83953	ENSG00000162897	0	2	0	0	0	0	0	1	1
MIMAT0000427	hsa-miR-133a-3p	FER	2241	ENSG00000151422	1	0	0	0	0	0	0	1	1
MIMAT0000427	hsa-miR-133a-3p	FGF14	2259	ENSG00000102466	0	2	0	0	0	0	0	1	1
MIMAT0000427	hsa-miR-133a-3p	FGF7	2252	ENSG00000140285	0	2	0	0	0	0	0	1	1
MIMAT0000427	hsa-miR-133a-3p	FGL2	10875	ENSG00000127951	0	2	0	0	0	0	0	1	1
MIMAT0000427	hsa-miR-133a-3p	FHAD1	114827	ENSG00000142621	0	0	0	1	0	0	0	1	1
MIMAT0000427	hsa-miR-133a-3p	FLJ11795			0	0	0	0	0	0	1	1	1
MIMAT0000427	hsa-miR-133a-3p	FLJ16124	440867		0	0	0	1	0	0	0	1	1
MIMAT0000427	hsa-miR-133a-3p	FLT3	2322	ENSG00000122025	2	0	0	0	0	0	0	1	1
MIMAT0000427	hsa-miR-133a-3p	FNBP1L	54874	ENSG00000137942	0	0	0	0	0	0	1	1	1
MIMAT0000427	hsa-miR-133a-3p	FNDC3B	64778	ENSG00000075420	2	0	0	0	0	0	0	1	1
MIMAT0000427	hsa-miR-133a-3p	FOXJ3	22887	ENSG00000198815	0	2	0	0	0	0	0	1	1
MIMAT0000427	hsa-miR-133a-3p	FOXK2	3607	ENSG00000141568	0	2	0	0	0	0	0	1	1
MIMAT0000427	hsa-miR-133a-3p	FOXO3	2309	ENSG00000118689	0	0	0	0	0	0	1	1	1
MIMAT0000427	hsa-miR-133a-3p	FOXP1	27086	ENSG00000114861	0	2	0	0	0	0	0	1	1
MIMAT0000427	hsa-miR-133a-3p	FOXP2	93986	ENSG00000128573	0	4	0	0	0	0	0	1	1
MIMAT0000427	hsa-miR-133a-3p	FPGT-TNNI3K	100526835	ENSG00000259030	1	0	0	0	0	0	0	1	1
MIMAT0000427	hsa-miR-133a-3p	FRG1B	284802		0	0	0	1	0	0	0	1	1
MIMAT0000427	hsa-miR-133a-3p	FRMD5	84978	ENSG00000171877	0	2	0	0	0	0	0	1	1
MIMAT0000427	hsa-miR-133a-3p	FRMPD1	22844	ENSG00000070601	2	0	0	0	0	0	0	1	1
MIMAT0000427	hsa-miR-133a-3p	FRMPD3	84443	ENSG00000147234	0	2	0	0	0	0	0	1	1
MIMAT0000427	hsa-miR-133a-3p	FSHB	2488	ENSG00000131808	0	2	0	0	0	0	0	1	1
MIMAT0000427	hsa-miR-133a-3p	FST	10468	ENSG00000134363	1	0	0	0	0	0	0	1	1
MIMAT0000427	hsa-miR-133a-3p	FUK	197258	ENSG00000157353	1	0	0	0	0	0	0	1	1
MIMAT0000427	hsa-miR-133a-3p	FURIN	5045	ENSG00000140564	0	2	0	0	0	0	0	1	1
MIMAT0000427	hsa-miR-133a-3p	FUT8	2530	ENSG00000033170	2	0	0	0	0	0	0	1	1
MIMAT0000427	hsa-miR-133a-3p	GABBR1	2550	ENSG00000204681	1	0	0	0	0	0	0	1	1
MIMAT0000427	hsa-miR-133a-3p	GABBR2	9568	ENSG00000136928	0	2	0	0	0	0	0	1	1
MIMAT0000427	hsa-miR-133a-3p	GAD1	2571	ENSG00000128683	0	0	0	0	0	0	1	1	1
MIMAT0000427	hsa-miR-133a-3p	GALNT8	26290	ENSG00000130035	0	0	0	0	1	0	0	1	1
MIMAT0000427	hsa-miR-133a-3p	GALNT8	3742	ENSG00000130035	0	0	0	0	1	0	0	1	1
MIMAT0000427	hsa-miR-133a-3p	GAS8	2622	ENSG00000141013	0	0	0	0	0	0	1	1	1
MIMAT0000427	hsa-miR-133a-3p	GBP3	2635	ENSG00000117226	2	0	0	0	0	0	0	1	1
MIMAT0000427	hsa-miR-133a-3p	GCA	25801	ENSG00000115271	0	2	0	0	0	0	0	1	1
MIMAT0000427	hsa-miR-133a-3p	GCC2	9648	ENSG00000135968	1	0	0	0	0	0	0	1	1
MIMAT0000427	hsa-miR-133a-3p	GCNT2	2651	ENSG00000111846	0	2	0	0	0	0	0	1	1
MIMAT0000427	hsa-miR-133a-3p	GDAP2	54834	ENSG00000196505	0	2	0	0	0	0	0	1	1
MIMAT0000427	hsa-miR-133a-3p	GFRA1	2674	ENSG00000151892	0	2	0	0	0	0	0	1	1
MIMAT0000427	hsa-miR-133a-3p	GGA2	23062	ENSG00000103365	0	0	0	0	0	0	1	1	1
MIMAT0000427	hsa-miR-133a-3p	GIGYF1	64599	ENSG00000146830	0	2	0	0	0	0	0	1	1
MIMAT0000427	hsa-miR-133a-3p	GIGYF2	26058	ENSG00000204120	0	2	0	0	0	0	0	1	1
MIMAT0000427	hsa-miR-133a-3p	GIMAP4	55303	ENSG00000133574	0	2	0	0	0	0	0	1	1
MIMAT0000427	hsa-miR-133a-3p	GIMAP6	474344	ENSG00000133561	0	2	0	0	0	0	0	1	1
MIMAT0000427	hsa-miR-133a-3p	GIN1	54826	ENSG00000145723	1	0	0	0	0	0	0	1	1
MIMAT0000427	hsa-miR-133a-3p	GINS2	51659	ENSG00000131153	1	0	0	0	0	0	0	1	1
MIMAT0000427	hsa-miR-133a-3p	GLDN	342035	ENSG00000186417	1	0	0	0	0	0	0	1	1
MIMAT0000427	hsa-miR-133a-3p	GLIPR1	11010	ENSG00000139278	1	0	0	0	0	0	0	1	1
MIMAT0000427	hsa-miR-133a-3p	GLRX	2745	ENSG00000173221	0	2	0	0	0	0	0	1	1
MIMAT0000427	hsa-miR-133a-3p	GLS	2744	ENSG00000115419	0	2	0	0	0	0	0	1	1
MIMAT0000427	hsa-miR-133a-3p	GMCL1	64395	ENSG00000087338	2	0	0	0	0	0	0	1	1
MIMAT0000427	hsa-miR-133a-3p	GMEB1	10691	ENSG00000162419	1	0	0	0	0	0	0	1	1
MIMAT0000427	hsa-miR-133a-3p	GNAI3	2773	ENSG00000065135	0	0	0	0	0	0	1	1	1
MIMAT0000427	hsa-miR-133a-3p	GNAT1	2779	ENSG00000114349	0	2	0	0	0	0	0	1	1
MIMAT0000427	hsa-miR-133a-3p	GNMT	27232	ENSG00000124713	0	0	1	0	0	0	0	1	1
MIMAT0000427	hsa-miR-133a-3p	GOLGB1	2804	ENSG00000173230	1	0	0	0	0	0	0	1	1
MIMAT0000427	hsa-miR-133a-3p	GPM6B	2824	ENSG00000046653	0	0	0	0	0	0	1	1	1
MIMAT0000427	hsa-miR-133a-3p	GPR108	56927	ENSG00000125734	0	0	0	0	0	0	1	1	1
MIMAT0000427	hsa-miR-133a-3p	GPR137C	283554	ENSG00000180998	1	0	0	0	0	0	0	1	1
MIMAT0000427	hsa-miR-133a-3p	GPR158	57512	ENSG00000151025	0	0	1	0	0	0	0	1	1
MIMAT0000427	hsa-miR-133a-3p	GPR65	8477	ENSG00000140030	0	0	1	0	0	0	0	1	1
MIMAT0000427	hsa-miR-133a-3p	GPR85	54329	ENSG00000164604	0	2	0	0	0	0	0	1	1
MIMAT0000427	hsa-miR-133a-3p	GPRIN3	285513	ENSG00000185477	1	0	0	0	0	0	0	1	1
MIMAT0000427	hsa-miR-133a-3p	GRHL2	79977	ENSG00000083307	0	2	0	0	0	0	0	1	1
MIMAT0000427	hsa-miR-133a-3p	GRIN1	2902	ENSG00000176884	0	2	0	0	0	0	0	1	1
MIMAT0000427	hsa-miR-133a-3p	GRM8	2918	ENSG00000179603	1	0	0	0	0	0	0	1	1
MIMAT0000427	hsa-miR-133a-3p	GRTP1	79774	ENSG00000139835	0	0	1	0	0	0	0	1	1
MIMAT0000427	hsa-miR-133a-3p	GSK3B	2932	ENSG00000082701	0	2	0	0	0	0	0	1	1
MIMAT0000427	hsa-miR-133a-3p	GSTP1	2950	ENSG00000084207	0	2	0	0	0	0	0	1	1
MIMAT0000427	hsa-miR-133a-3p	GTF2H1	2965	ENSG00000110768	0	0	0	0	0	0	1	1	1
MIMAT0000427	hsa-miR-133a-3p	GZF1	64412	ENSG00000125812	2	0	0	0	0	0	0	1	1
MIMAT0000427	hsa-miR-133a-3p	H2AFJ	55766	ENSG00000246705	1	0	0	0	0	0	0	1	1
MIMAT0000427	hsa-miR-133a-3p	HAUS5	23354	ENSG00000249115	1	0	0	0	0	0	0	1	1
MIMAT0000427	hsa-miR-133a-3p	HCAR2	338442	ENSG00000182782	0	2	0	0	0	0	0	1	1
MIMAT0000427	hsa-miR-133a-3p	HCAR3	8843	ENSG00000255398	0	2	0	0	0	0	0	1	1
MIMAT0000427	hsa-miR-133a-3p	HDAC6	10013	ENSG00000094631	0	0	2	0	0	0	0	1	1
MIMAT0000427	hsa-miR-133a-3p	HELLS	3070	ENSG00000119969	0	0	0	2	0	0	0	1	1
MIMAT0000427	hsa-miR-133a-3p	HEPHL1	341208	ENSG00000181333	1	0	0	0	0	0	0	1	1
MIMAT0000427	hsa-miR-133a-3p	HERC6	55008	ENSG00000138642	0	0	0	1	0	0	0	1	1
MIMAT0000427	hsa-miR-133a-3p	HEXIM2	124790	ENSG00000168517	0	0	1	0	0	0	0	1	1
MIMAT0000427	hsa-miR-133a-3p	HIP1	3092	ENSG00000127946	2	0	0	0	0	0	0	1	1
MIMAT0000427	hsa-miR-133a-3p	HIPK2	28996	ENSG00000064393	0	2	0	0	0	0	0	1	1
MIMAT0000427	hsa-miR-133a-3p	HK3	3101	ENSG00000160883	1	0	0	0	0	0	0	1	1
MIMAT0000427	hsa-miR-133a-3p	HLA-J	3137	ENSG00000204622	0	0	2	0	0	0	0	1	1
MIMAT0000427	hsa-miR-133a-3p	HLA-J	3137	ENSG00000223439	0	0	2	0	0	0	0	1	1
MIMAT0000427	hsa-miR-133a-3p	HLA-J	3137	ENSG00000226586	0	0	2	0	0	0	0	1	1
MIMAT0000427	hsa-miR-133a-3p	HLA-J	3137	ENSG00000228220	0	0	2	0	0	0	0	1	1
MIMAT0000427	hsa-miR-133a-3p	HLA-J	3137	ENSG00000228524	0	0	2	0	0	0	0	1	1
MIMAT0000427	hsa-miR-133a-3p	HLA-J	3137	ENSG00000234074	0	0	2	0	0	0	0	1	1
MIMAT0000427	hsa-miR-133a-3p	HLA-J	3137	ENSG00000235309	0	0	2	0	0	0	0	1	1
MIMAT0000427	hsa-miR-133a-3p	HLA-J	3137	ENSG00000243336	0	0	2	0	0	0	0	1	1
MIMAT0000427	hsa-miR-133a-3p	HLF	3131	ENSG00000108924	0	2	0	0	0	0	0	1	1
MIMAT0000427	hsa-miR-133a-3p	HMBOX1	79618	ENSG00000147421	1	0	0	0	0	0	0	1	1
MIMAT0000427	hsa-miR-133a-3p	HMGXB3	22993	ENSG00000113716	0	2	0	0	0	0	0	1	1
MIMAT0000427	hsa-miR-133a-3p	HNRNPDL	9987	ENSG00000152795	1	0	0	0	0	0	0	1	1
MIMAT0000427	hsa-miR-133a-3p	HNRNPLL	92906	ENSG00000143889	1	0	0	0	0	0	0	1	1
MIMAT0000427	hsa-miR-133a-3p	HOXB5	3215	ENSG00000120075	0	2	0	0	0	0	0	1	1
MIMAT0000427	hsa-miR-133a-3p	HOXD1	3231	ENSG00000128645	0	2	0	0	0	0	0	1	1
MIMAT0000427	hsa-miR-133a-3p	HOXD3	3232	ENSG00000128652	2	0	0	0	0	0	0	1	1
MIMAT0000427	hsa-miR-133a-3p	HSBP1	3281	ENSG00000230989	0	2	0	0	0	0	0	1	1
MIMAT0000427	hsa-miR-133a-3p	HSD17B3	3293	ENSG00000130948	0	0	1	0	0	0	0	1	1
MIMAT0000427	hsa-miR-133a-3p	HSP90AA1	3320	ENSG00000080824	0	2	0	0	0	0	0	1	1
MIMAT0000427	hsa-miR-133a-3p	HSP90B3P		ENSG00000203914	0	0	1	0	0	0	0	1	1
MIMAT0000427	hsa-miR-133a-3p	HSPA13	6782	ENSG00000155304	0	2	0	0	0	0	0	1	1
MIMAT0000427	hsa-miR-133a-3p	HYKK	123688	ENSG00000188266	1	0	0	0	0	0	0	1	1
MIMAT0000427	hsa-miR-133a-3p	HYOU1	10525	ENSG00000149428	0	2	0	0	0	0	0	1	1
MIMAT0000427	hsa-miR-133a-3p	ICA1	3382	ENSG00000003147	2	0	0	0	0	0	0	1	1
MIMAT0000427	hsa-miR-133a-3p	IFIT1	3434	ENSG00000185745	0	0	0	0	1	0	0	1	1
MIMAT0000427	hsa-miR-133a-3p	IFRD1	3475	ENSG00000006652	2	0	0	0	0	0	0	1	1
MIMAT0000427	hsa-miR-133a-3p	IFT20	90410	ENSG00000109083	0	0	0	2	0	0	0	1	1
MIMAT0000427	hsa-miR-133a-3p	IFT52	51098	ENSG00000101052	0	0	0	1	0	0	0	1	1
MIMAT0000427	hsa-miR-133a-3p	IFT88	8100	ENSG00000032742	2	0	0	0	0	0	0	1	1
MIMAT0000427	hsa-miR-133a-3p	IGF1R	3480	ENSG00000140443	0	2	0	0	0	0	0	1	1
MIMAT0000427	hsa-miR-133a-3p	IKBIP	121457	ENSG00000166130	0	2	0	0	0	0	0	1	1
MIMAT0000427	hsa-miR-133a-3p	IKZF2	22807	ENSG00000030419	0	0	0	0	0	0	1	1	1
MIMAT0000427	hsa-miR-133a-3p	IL12RB2	3595	ENSG00000081985	0	0	0	2	0	0	0	1	1
MIMAT0000427	hsa-miR-133a-3p	IL1RN	3557	ENSG00000136689	0	0	0	2	0	0	0	1	1
MIMAT0000427	hsa-miR-133a-3p	IL24	11009	ENSG00000162892	0	2	0	0	0	0	0	1	1
MIMAT0000427	hsa-miR-133a-3p	ILDR2	387597	ENSG00000143195	0	2	0	0	0	0	0	1	1
MIMAT0000427	hsa-miR-133a-3p	IMPAD1	54928	ENSG00000104331	0	2	0	0	0	0	0	1	1
MIMAT0000427	hsa-miR-133a-3p	INHBA	3624	ENSG00000122641	2	0	0	0	0	0	0	1	1
MIMAT0000427	hsa-miR-133a-3p	INSR	3643	ENSG00000171105	0	2	0	0	0	0	0	1	1
MIMAT0000427	hsa-miR-133a-3p	INTS6	26512	ENSG00000102786	2	0	0	0	0	0	0	1	1
MIMAT0000427	hsa-miR-133a-3p	IP6K1	9807	ENSG00000176095	0	0	0	0	0	0	1	1	1
MIMAT0000427	hsa-miR-133a-3p	IPPK	64768	ENSG00000127080	0	0	0	0	0	0	1	1	1
MIMAT0000427	hsa-miR-133a-3p	IQCF2	389123	ENSG00000184345	0	0	0	1	0	0	0	1	1
MIMAT0000427	hsa-miR-133a-3p	IQGAP1	8826	ENSG00000140575	0	2	0	0	0	0	0	1	1
MIMAT0000427	hsa-miR-133a-3p	IQSEC1	9922	ENSG00000144711	0	2	0	0	0	0	0	1	1
MIMAT0000427	hsa-miR-133a-3p	IRAK3	11213	ENSG00000090376	2	0	0	0	0	0	0	1	1
MIMAT0000427	hsa-miR-133a-3p	ISCA2	122961	ENSG00000165898	1	0	0	0	0	0	0	1	1
MIMAT0000427	hsa-miR-133a-3p	ITGA1	3672	ENSG00000213949	1	0	0	0	0	0	0	1	1
MIMAT0000427	hsa-miR-133a-3p	ITGB3	3690	ENSG00000259207	0	2	0	0	0	0	0	1	1
MIMAT0000427	hsa-miR-133a-3p	ITGB4	3691	ENSG00000132470	1	0	0	0	0	0	0	1	1
MIMAT0000427	hsa-miR-133a-3p	ITGB8	3696	ENSG00000105855	0	2	0	0	0	0	0	1	1
MIMAT0000427	hsa-miR-133a-3p	ITPRIPL2	162073	ENSG00000205730	1	0	0	0	0	0	0	1	1
MIMAT0000427	hsa-miR-133a-3p	JAK2	3717	ENSG00000096968	0	2	0	0	0	0	0	1	1
MIMAT0000427	hsa-miR-133a-3p	JMJD1C	221037	ENSG00000171988	1	0	0	0	0	0	0	1	1
MIMAT0000427	hsa-miR-133a-3p	KANK3	256949	ENSG00000186994	0	0	1	0	0	0	0	1	1
MIMAT0000427	hsa-miR-133a-3p	KBTBD4	55709	ENSG00000123444	0	0	0	0	0	0	1	1	1
MIMAT0000427	hsa-miR-133a-3p	KCND3	3752	ENSG00000171385	1	0	0	0	0	0	0	1	1
MIMAT0000427	hsa-miR-133a-3p	KCNIP1	30820	ENSG00000182132	0	0	0	1	0	0	0	1	1
MIMAT0000427	hsa-miR-133a-3p	KCNJ12	100996843	ENSG00000184185	0	2	0	0	0	0	0	1	1
MIMAT0000427	hsa-miR-133a-3p	KCNJ12	3768	ENSG00000184185	0	2	0	0	0	0	0	1	1
MIMAT0000427	hsa-miR-133a-3p	KCNK4	50801	ENSG00000182450	0	2	0	0	0	0	0	1	1
MIMAT0000427	hsa-miR-133a-3p	KCNN4	3783	ENSG00000104783	0	2	0	0	0	0	0	1	1
MIMAT0000427	hsa-miR-133a-3p	KCNQ4	9132	ENSG00000117013	0	2	0	0	0	0	0	1	1
MIMAT0000427	hsa-miR-133a-3p	KCNS2	3788	ENSG00000156486	0	2	0	0	0	0	0	1	1
MIMAT0000427	hsa-miR-133a-3p	KCTD15	79047	ENSG00000153885	0	2	0	0	0	0	0	1	1
MIMAT0000427	hsa-miR-133a-3p	KCTD2	23510	ENSG00000180901	0	2	0	0	0	0	0	1	1
MIMAT0000427	hsa-miR-133a-3p	KDELR3	11015	ENSG00000100196	2	0	0	0	0	0	0	1	1
MIMAT0000427	hsa-miR-133a-3p	KDM2A	22992	ENSG00000173120	1	0	0	0	0	0	0	1	1
MIMAT0000427	hsa-miR-133a-3p	KHDRBS1	10657	ENSG00000121774	0	0	1	0	0	0	0	1	1
MIMAT0000427	hsa-miR-133a-3p	KHNYN	23351	ENSG00000100441	0	2	0	0	0	0	0	1	1
MIMAT0000427	hsa-miR-133a-3p	KIAA0753	9851	ENSG00000198920	1	0	0	0	0	0	0	1	1
MIMAT0000427	hsa-miR-133a-3p	KIAA0825	285600	ENSG00000185261	0	2	0	0	0	0	0	1	1
MIMAT0000427	hsa-miR-133a-3p	KIAA1024L	100127206	ENSG00000186367	1	0	0	0	0	0	0	1	1
MIMAT0000427	hsa-miR-133a-3p	KIAA1033	23325	ENSG00000136051	1	0	0	0	0	0	0	1	1
MIMAT0000427	hsa-miR-133a-3p	KIAA1147	57189	ENSG00000257093	0	2	0	0	0	0	0	1	1
MIMAT0000427	hsa-miR-133a-3p	KIAA1210	57481	ENSG00000250423	0	2	0	0	0	0	0	1	1
MIMAT0000427	hsa-miR-133a-3p	KIAA1239	57495	ENSG00000174145	0	2	0	0	0	0	0	1	1
MIMAT0000427	hsa-miR-133a-3p	KIAA1244	57221	ENSG00000112379	0	2	0	0	0	0	0	1	1
MIMAT0000427	hsa-miR-133a-3p	KIAA1324	57535	ENSG00000116299	2	0	0	0	0	0	0	1	1
MIMAT0000427	hsa-miR-133a-3p	KIAA1456	57604	ENSG00000250305	1	0	0	0	0	0	0	1	1
MIMAT0000427	hsa-miR-133a-3p	KIAA1704	55425	ENSG00000133114	0	0	0	1	0	0	0	1	1
MIMAT0000427	hsa-miR-133a-3p	KIAA1958	158405	ENSG00000165185	1	0	0	0	0	0	0	1	1
MIMAT0000427	hsa-miR-133a-3p	KIAA2018	205717	ENSG00000176542	0	0	0	0	0	0	1	1	1
MIMAT0000427	hsa-miR-133a-3p	KIAA2026	158358	ENSG00000183354	1	0	0	0	0	0	0	1	1
MIMAT0000427	hsa-miR-133a-3p	KIF15	56992	ENSG00000163808	1	0	0	0	0	0	0	1	1
MIMAT0000427	hsa-miR-133a-3p	KIF21A	55605	ENSG00000139116	0	2	0	0	0	0	0	1	1
MIMAT0000427	hsa-miR-133a-3p	KLF5	688	ENSG00000102554	2	0	0	0	0	0	0	1	1
MIMAT0000427	hsa-miR-133a-3p	KLHDC10	23008	ENSG00000128607	0	2	0	0	0	0	0	1	1
MIMAT0000427	hsa-miR-133a-3p	KLHL3	26249	ENSG00000146021	0	0	0	0	0	0	1	1	1
MIMAT0000427	hsa-miR-133a-3p	KLHL9	55958	ENSG00000198642	0	2	0	0	0	0	0	1	1
MIMAT0000427	hsa-miR-133a-3p	KLRK1	100528032	ENSG00000213809	1	0	0	0	0	0	0	1	1
MIMAT0000427	hsa-miR-133a-3p	KLRK1	22914	ENSG00000213809	1	0	0	0	0	0	0	1	1
MIMAT0000427	hsa-miR-133a-3p	KRTAP1-1	81851	ENSG00000188581	0	2	0	0	0	0	0	1	1
MIMAT0000427	hsa-miR-133a-3p	L3MBTL4	91133	ENSG00000154655	0	2	0	0	0	0	0	1	1
MIMAT0000427	hsa-miR-133a-3p	LAMB3	3914	ENSG00000196878	0	2	0	0	0	0	0	1	1
MIMAT0000427	hsa-miR-133a-3p	LAMC3	10319	ENSG00000050555	0	2	0	0	0	0	0	1	1
MIMAT0000427	hsa-miR-133a-3p	LARP6	55323	ENSG00000166173	0	0	0	1	0	0	0	1	1
MIMAT0000427	hsa-miR-133a-3p	LARS2	23395	ENSG00000011376	2	0	0	0	0	0	0	1	1
MIMAT0000427	hsa-miR-133a-3p	LCE1C	353133	ENSG00000197084	0	0	1	0	0	0	0	1	1
MIMAT0000427	hsa-miR-133a-3p	LDOC1	23641	ENSG00000182195	0	2	0	0	0	0	0	1	1
MIMAT0000427	hsa-miR-133a-3p	LEPROTL1	23484	ENSG00000104660	0	2	0	0	0	0	0	1	1
MIMAT0000427	hsa-miR-133a-3p	LETMD1	25875	ENSG00000050426	0	2	0	0	0	0	0	1	1
MIMAT0000427	hsa-miR-133a-3p	LHFPL2	10184	ENSG00000145685	0	2	0	0	0	0	0	1	1
MIMAT0000427	hsa-miR-133a-3p	LHFPL4	375323	ENSG00000156959	0	2	0	0	0	0	0	1	1
MIMAT0000427	hsa-miR-133a-3p	LHFPL6	10186	ENSG00000183722	0	0	0	0	1	0	0	1	1
MIMAT0000427	hsa-miR-133a-3p	LHX9	56956	ENSG00000143355	1	0	0	0	0	0	0	1	1
MIMAT0000427	hsa-miR-133a-3p	LIN7A	8825	ENSG00000111052	2	0	0	0	0	0	0	1	1
MIMAT0000427	hsa-miR-133a-3p	LIN7C	55327	ENSG00000148943	0	2	0	0	0	0	0	1	1
MIMAT0000427	hsa-miR-133a-3p	LINC00271	100131814	ENSG00000231028	0	0	0	2	0	0	0	1	1
MIMAT0000427	hsa-miR-133a-3p	LINC00692		ENSG00000230891	1	0	0	0	0	0	0	1	1
MIMAT0000427	hsa-miR-133a-3p	LMO3	55885	ENSG00000048540	0	2	0	0	0	0	0	1	1
MIMAT0000427	hsa-miR-133a-3p	LOC100132352	100132352		0	0	0	1	0	0	0	1	1
MIMAT0000427	hsa-miR-133a-3p	LOC646736	646736		0	0	0	1	0	0	0	1	1
MIMAT0000427	hsa-miR-133a-3p	LONRF3	79836	ENSG00000175556	0	2	0	0	0	0	0	1	1
MIMAT0000427	hsa-miR-133a-3p	LPAR3	23566	ENSG00000171517	1	0	0	0	0	0	0	1	1
MIMAT0000427	hsa-miR-133a-3p	LPL	4023	ENSG00000175445	0	0	0	1	0	0	0	1	1
MIMAT0000427	hsa-miR-133a-3p	LPP	4026	ENSG00000145012	1	0	0	0	0	0	0	1	1
MIMAT0000427	hsa-miR-133a-3p	LRBA	987	ENSG00000198589	0	0	0	1	0	0	0	1	1
MIMAT0000427	hsa-miR-133a-3p	LRCH4	4034	ENSG00000077454	0	0	1	0	0	0	0	1	1
MIMAT0000427	hsa-miR-133a-3p	LRIG3	121227	ENSG00000139263	1	0	0	0	0	0	0	1	1
MIMAT0000427	hsa-miR-133a-3p	LRP1B	53353	ENSG00000168702	1	0	0	0	0	0	0	1	1
MIMAT0000427	hsa-miR-133a-3p	LRP4	4038	ENSG00000134569	0	2	0	0	0	0	0	1	1
MIMAT0000427	hsa-miR-133a-3p	LRP5	4041	ENSG00000162337	1	0	0	0	0	0	0	1	1
MIMAT0000427	hsa-miR-133a-3p	LRRC28	123355	ENSG00000168904	0	0	0	1	0	0	0	1	1
MIMAT0000427	hsa-miR-133a-3p	LRRC32	2615	ENSG00000137507	1	0	0	0	0	0	0	1	1
MIMAT0000427	hsa-miR-133a-3p	LRRC36	55282	ENSG00000159708	0	0	0	1	0	0	0	1	1
MIMAT0000427	hsa-miR-133a-3p	LRRC46	90506	ENSG00000141294	0	2	0	0	0	0	0	1	1
MIMAT0000427	hsa-miR-133a-3p	LRRC49	54839	ENSG00000137821	1	0	0	0	0	0	0	1	1
MIMAT0000427	hsa-miR-133a-3p	LRRCC1	85444	ENSG00000133739	1	0	0	0	0	0	0	1	1
MIMAT0000427	hsa-miR-133a-3p	LZTFL1	54585	ENSG00000163818	1	0	0	0	0	0	0	1	1
MIMAT0000427	hsa-miR-133a-3p	MACC1	346389	ENSG00000183742	0	2	0	0	0	0	0	1	1
MIMAT0000427	hsa-miR-133a-3p	MACO1	55219	ENSG00000204178	0	0	0	0	1	0	0	1	1
MIMAT0000427	hsa-miR-133a-3p	MAML1	9794	ENSG00000283780	0	0	0	0	1	0	0	1	1
MIMAT0000427	hsa-miR-133a-3p	MAML3	55534	ENSG00000196782	0	2	0	0	0	0	0	1	1
MIMAT0000427	hsa-miR-133a-3p	MANEA	79694	ENSG00000172469	1	0	0	0	0	0	0	1	1
MIMAT0000427	hsa-miR-133a-3p	MAP1A	4130	ENSG00000166963	1	0	0	0	0	0	0	1	1
MIMAT0000427	hsa-miR-133a-3p	MAP1B	4131	ENSG00000131711	1	0	0	0	0	0	0	1	1
MIMAT0000427	hsa-miR-133a-3p	MAP2K4	6416	ENSG00000065559	0	2	0	0	0	0	0	1	1
MIMAT0000427	hsa-miR-133a-3p	MAP3K2	10746	ENSG00000169967	1	0	0	0	0	0	0	1	1
MIMAT0000427	hsa-miR-133a-3p	MAPK14	1432	ENSG00000112062	0	2	0	0	0	0	0	1	1
MIMAT0000427	hsa-miR-133a-3p	8-Mar	220972	ENSG00000165406	1	0	0	0	0	0	0	1	1
MIMAT0000427	hsa-miR-133a-3p	MBNL1	4154	ENSG00000152601	1	0	0	0	0	0	0	1	1
MIMAT0000427	hsa-miR-133a-3p	MCCC2	64087	ENSG00000131844	0	0	0	2	0	0	0	1	1
MIMAT0000427	hsa-miR-133a-3p	MCRS1	10445	ENSG00000187778	1	0	0	0	0	0	0	1	1
MIMAT0000427	hsa-miR-133a-3p	MDGA1	266727	ENSG00000112139	2	0	0	0	0	0	0	1	1
MIMAT0000427	hsa-miR-133a-3p	MDGA2	161357	ENSG00000139915	1	0	0	0	0	0	0	1	1
MIMAT0000427	hsa-miR-133a-3p	MECP2	4204	ENSG00000169057	0	2	0	0	0	0	0	1	1
MIMAT0000427	hsa-miR-133a-3p	MED14	9282	ENSG00000180182	0	2	0	0	0	0	0	1	1
MIMAT0000427	hsa-miR-133a-3p	MEI1	150365	ENSG00000167077	0	0	0	2	0	0	0	1	1
MIMAT0000427	hsa-miR-133a-3p	MEIS1	4211	ENSG00000143995	0	2	0	0	0	0	0	1	1
MIMAT0000427	hsa-miR-133a-3p	MEST	4232	ENSG00000106484	0	0	0	4	0	0	0	1	1
MIMAT0000427	hsa-miR-133a-3p	METAP2	10988	ENSG00000111142	0	0	0	1	0	0	0	1	1
MIMAT0000427	hsa-miR-133a-3p	METTL18	92342	ENSG00000171806	1	0	0	0	0	0	0	1	1
MIMAT0000427	hsa-miR-133a-3p	METTL21B	25895	ENSG00000123427	2	0	0	0	0	0	0	1	1
MIMAT0000427	hsa-miR-133a-3p	MFSD8	256471	ENSG00000164073	0	0	0	1	0	0	0	1	1
MIMAT0000427	hsa-miR-133a-3p	MGA	23269	ENSG00000174197	1	0	0	0	0	0	0	1	1
MIMAT0000427	hsa-miR-133a-3p	MGME1	92667	ENSG00000125871	0	0	0	1	0	0	0	1	1
MIMAT0000427	hsa-miR-133a-3p	MICAL3	57553	ENSG00000243156	0	2	0	0	0	0	0	1	1
MIMAT0000427	hsa-miR-133a-3p	MID2	11043	ENSG00000080561	0	2	0	0	0	0	0	1	1
MIMAT0000427	hsa-miR-133a-3p	MIPOL1	145282	ENSG00000151338	1	0	0	0	0	0	0	1	1
MIMAT0000427	hsa-miR-133a-3p	MITD1	129531	ENSG00000158411	1	0	0	0	0	0	0	1	1
MIMAT0000427	hsa-miR-133a-3p	MMP16	4325	ENSG00000156103	0	0	0	0	0	0	1	1	1
MIMAT0000427	hsa-miR-133a-3p	MMP23B	8510	ENSG00000189409	1	0	0	0	0	0	0	1	1
MIMAT0000427	hsa-miR-133a-3p	MMP24	10893	ENSG00000125966	0	2	0	0	0	0	0	1	1
MIMAT0000427	hsa-miR-133a-3p	MMP8	4317	ENSG00000118113	2	0	0	0	0	0	0	1	1
MIMAT0000427	hsa-miR-133a-3p	MNT	4335	ENSG00000070444	0	0	0	0	0	0	1	1	1
MIMAT0000427	hsa-miR-133a-3p	MOB1B	92597	ENSG00000173542	0	2	0	0	0	0	0	1	1
MIMAT0000427	hsa-miR-133a-3p	MOB3A	126308	ENSG00000172081	0	2	0	0	0	0	0	1	1
MIMAT0000427	hsa-miR-133a-3p	MOK	5891	ENSG00000080823	2	0	0	0	0	0	0	1	1
MIMAT0000427	hsa-miR-133a-3p	MPIG6B	80739	ENSG00000204420	0	0	0	0	1	0	0	1	1
MIMAT0000427	hsa-miR-133a-3p	MPIG6B	80739	ENSG00000206396	0	0	0	0	1	0	0	1	1
MIMAT0000427	hsa-miR-133a-3p	MPIG6B	80739	ENSG00000224393	0	0	0	0	1	0	0	1	1
MIMAT0000427	hsa-miR-133a-3p	MPIG6B	80739	ENSG00000228090	0	0	0	0	1	0	0	1	1
MIMAT0000427	hsa-miR-133a-3p	MPIG6B	80739	ENSG00000230060	0	0	0	0	1	0	0	1	1
MIMAT0000427	hsa-miR-133a-3p	MPIG6B	80739	ENSG00000231003	0	0	0	0	1	0	0	1	1
MIMAT0000427	hsa-miR-133a-3p	MPIG6B	80739	ENSG00000237459	0	0	0	0	1	0	0	1	1
MIMAT0000427	hsa-miR-133a-3p	MPZ	4359	ENSG00000158887	0	2	0	0	0	0	0	1	1
MIMAT0000427	hsa-miR-133a-3p	MRFAP1L1	114932	ENSG00000178988	0	2	0	0	0	0	0	1	1
MIMAT0000427	hsa-miR-133a-3p	MRPL9	65005	ENSG00000143436	0	2	0	0	0	0	0	1	1
MIMAT0000427	hsa-miR-133a-3p	MRPS2	51116	ENSG00000122140	0	0	1	0	0	0	0	1	1
MIMAT0000427	hsa-miR-133a-3p	MRRF	92399	ENSG00000148187	0	2	0	0	0	0	0	1	1
MIMAT0000427	hsa-miR-133a-3p	MSANTD3	91283	ENSG00000066697	0	0	0	1	0	0	0	1	1
MIMAT0000427	hsa-miR-133a-3p	MSH6	2956	ENSG00000116062	2	0	0	0	0	0	0	1	1
MIMAT0000427	hsa-miR-133a-3p	MSL2	55167	ENSG00000174579	0	0	0	0	0	0	1	1	1
MIMAT0000427	hsa-miR-133a-3p	MSRB3	253827	ENSG00000174099	0	0	0	0	0	0	1	1	1
MIMAT0000427	hsa-miR-133a-3p	MTA1	9112	ENSG00000182979	1	0	0	0	0	0	0	1	1
MIMAT0000427	hsa-miR-133a-3p	MTF2	22823	ENSG00000143033	1	0	0	0	0	0	0	1	1
MIMAT0000427	hsa-miR-133a-3p	MTL5	9633	ENSG00000132749	1	0	0	0	0	0	0	1	1
MIMAT0000427	hsa-miR-133a-3p	MTSS1L	92154	ENSG00000132613	0	0	1	0	0	0	0	1	1
MIMAT0000427	hsa-miR-133a-3p	MTX3	345778	ENSG00000177034	0	2	0	0	0	0	0	1	1
MIMAT0000427	hsa-miR-133a-3p	MUSTN1	389125	ENSG00000243696	1	0	0	0	0	0	0	1	1
MIMAT0000427	hsa-miR-133a-3p	MXI1	4601	ENSG00000119950	0	0	0	0	0	0	1	1	1
MIMAT0000427	hsa-miR-133a-3p	MYB	4602	ENSG00000118513	0	0	0	18	0	0	0	1	1
MIMAT0000427	hsa-miR-133a-3p	MYCL	4610	ENSG00000116990	0	2	0	0	0	0	0	1	1
MIMAT0000427	hsa-miR-133a-3p	MYH4	4622	ENSG00000264424	0	2	0	0	0	0	0	1	1
MIMAT0000427	hsa-miR-133a-3p	MYO1B	4430	ENSG00000128641	2	0	0	0	0	0	0	1	1
MIMAT0000427	hsa-miR-133a-3p	MYOF	26509	ENSG00000138119	1	0	0	0	0	0	0	1	1
MIMAT0000427	hsa-miR-133a-3p	NAA40	79829	ENSG00000110583	2	0	0	0	0	0	0	1	1
MIMAT0000427	hsa-miR-133a-3p	NAA60	79903	ENSG00000122390	0	0	0	2	0	0	0	1	1
MIMAT0000427	hsa-miR-133a-3p	NAPG	8774	ENSG00000134265	0	2	0	0	0	0	0	1	1
MIMAT0000427	hsa-miR-133a-3p	NARG2	79664	ENSG00000128915	2	0	0	0	0	0	0	1	1
MIMAT0000427	hsa-miR-133a-3p	NBPF20	101060226	ENSG00000203832	1	0	0	0	0	0	0	1	1
MIMAT0000427	hsa-miR-133a-3p	NBPF20	343505	ENSG00000203832	1	0	0	0	0	0	0	1	1
MIMAT0000427	hsa-miR-133a-3p	NBPF24	728912	ENSG00000203836	1	0	0	0	0	0	0	1	1
MIMAT0000427	hsa-miR-133a-3p	NCALD	83988	ENSG00000104490	0	2	0	0	0	0	0	1	1
MIMAT0000427	hsa-miR-133a-3p	NCAN	1463	ENSG00000130287	0	2	0	0	0	0	0	1	1
MIMAT0000427	hsa-miR-133a-3p	NCKAP5L	57701	ENSG00000167566	0	2	0	0	0	0	0	1	1
MIMAT0000427	hsa-miR-133a-3p	NCOA6	23054	ENSG00000198646	0	0	0	0	0	0	1	1	1
MIMAT0000427	hsa-miR-133a-3p	NCOR2	9612	ENSG00000196498	0	2	0	0	0	0	0	1	1
MIMAT0000427	hsa-miR-133a-3p	NDC1	55706	ENSG00000058804	0	0	0	0	0	0	1	1	1
MIMAT0000427	hsa-miR-133a-3p	NDE1	54820	ENSG00000072864	0	2	0	0	0	0	0	1	1
MIMAT0000427	hsa-miR-133a-3p	NDUFAB1	4706	ENSG00000004779	2	0	0	0	0	0	0	1	1
MIMAT0000427	hsa-miR-133a-3p	NECAP2	55707	ENSG00000157191	0	0	0	0	0	0	1	1	1
MIMAT0000427	hsa-miR-133a-3p	NEDD4	4734	ENSG00000069869	2	0	0	0	0	0	0	1	1
MIMAT0000427	hsa-miR-133a-3p	NEDD9	4739	ENSG00000111859	2	0	0	0	0	0	0	1	1
MIMAT0000427	hsa-miR-133a-3p	NEK1	4750	ENSG00000137601	0	0	0	0	0	0	1	1	1
MIMAT0000427	hsa-miR-133a-3p	NEMF	9147	ENSG00000165525	1	0	0	0	0	0	0	1	1
MIMAT0000427	hsa-miR-133a-3p	NEUROD1	4760	ENSG00000162992	0	0	0	0	0	0	1	1	1
MIMAT0000427	hsa-miR-133a-3p	NFATC2	4773	ENSG00000101096	2	0	0	0	0	0	0	1	1
MIMAT0000427	hsa-miR-133a-3p	NFIA	4774	ENSG00000162599	0	2	0	0	0	0	0	1	1
MIMAT0000427	hsa-miR-133a-3p	NFRKB	4798	ENSG00000170322	0	0	1	0	0	0	0	1	1
MIMAT0000427	hsa-miR-133a-3p	NFU1	27247	ENSG00000169599	1	0	0	0	0	0	0	1	1
MIMAT0000427	hsa-miR-133a-3p	NGFR	4804	ENSG00000064300	0	2	0	0	0	0	0	1	1
MIMAT0000427	hsa-miR-133a-3p	NID2	22795	ENSG00000087303	2	0	0	0	0	0	0	1	1
MIMAT0000427	hsa-miR-133a-3p	NIPAL3	57185	ENSG00000001461	0	2	0	0	0	0	0	1	1
MIMAT0000427	hsa-miR-133a-3p	NIPAL4	348938	ENSG00000172548	0	2	0	0	0	0	0	1	1
MIMAT0000427	hsa-miR-133a-3p	NKAIN3	286183	ENSG00000185942	1	0	0	0	0	0	0	1	1
MIMAT0000427	hsa-miR-133a-3p	NKAPL	222698	ENSG00000189134	0	2	0	0	0	0	0	1	1
MIMAT0000427	hsa-miR-133a-3p	NKX2-1	7080	ENSG00000136352	0	0	0	0	0	0	1	1	1
MIMAT0000427	hsa-miR-133a-3p	NKX2-2	4821	ENSG00000125820	0	2	0	0	0	0	0	1	1
MIMAT0000427	hsa-miR-133a-3p	NLGN2	57555	ENSG00000169992	0	2	0	0	0	0	0	1	1
MIMAT0000427	hsa-miR-133a-3p	NLGN4Y	22829	ENSG00000165246	0	0	3	0	0	0	0	1	1
MIMAT0000427	hsa-miR-133a-3p	NME9	347736	ENSG00000181322	0	2	0	0	0	0	0	1	1
MIMAT0000427	hsa-miR-133a-3p	NOP58	51602	ENSG00000055044	2	0	0	0	0	0	0	1	1
MIMAT0000427	hsa-miR-133a-3p	NOSIP	51070	ENSG00000142546	0	2	0	0	0	0	0	1	1
MIMAT0000427	hsa-miR-133a-3p	NOTO	344022	ENSG00000214513	1	0	0	0	0	0	0	1	1
MIMAT0000427	hsa-miR-133a-3p	NOX4	50507	ENSG00000086991	0	2	0	0	0	0	0	1	1
MIMAT0000427	hsa-miR-133a-3p	NP_001009993.2			0	0	1	0	0	0	0	1	1
MIMAT0000427	hsa-miR-133a-3p	NPAP1	23742	ENSG00000185823	0	2	0	0	0	0	0	1	1
MIMAT0000427	hsa-miR-133a-3p	NPEPPS	9520	ENSG00000141279	1	0	0	0	0	0	0	1	1
MIMAT0000427	hsa-miR-133a-3p	NPIPA5	100288332	ENSG00000183793	0	0	1	0	0	0	0	1	1
MIMAT0000427	hsa-miR-133a-3p	NPIPA5	642778	ENSG00000183793	0	0	1	0	0	0	0	1	1
MIMAT0000427	hsa-miR-133a-3p	NPIPA5	642799	ENSG00000183793	0	0	1	0	0	0	0	1	1
MIMAT0000427	hsa-miR-133a-3p	NPIPA8		ENSG00000214940	0	0	1	0	0	0	0	1	1
MIMAT0000427	hsa-miR-133a-3p	NPL	80896	ENSG00000135838	0	0	0	1	0	0	0	1	1
MIMAT0000427	hsa-miR-133a-3p	NPTX2	4885	ENSG00000106236	0	2	0	0	0	0	0	1	1
MIMAT0000427	hsa-miR-133a-3p	NR2C2	7182	ENSG00000177463	0	4	0	0	0	0	0	1	1
MIMAT0000427	hsa-miR-133a-3p	NR2F2	7026	ENSG00000185551	0	2	0	0	0	0	0	1	1
MIMAT0000427	hsa-miR-133a-3p	NR3C1	2908	ENSG00000113580	0	0	0	0	0	0	1	1	1
MIMAT0000427	hsa-miR-133a-3p	NR3C2	4306	ENSG00000151623	1	0	0	0	0	0	0	1	1
MIMAT0000427	hsa-miR-133a-3p	NR4A3	8013	ENSG00000119508	0	2	0	0	0	0	0	1	1
MIMAT0000427	hsa-miR-133a-3p	NR6A1	2649	ENSG00000148200	0	0	0	0	0	0	1	1	1
MIMAT0000427	hsa-miR-133a-3p	NRG3	10718	ENSG00000185737	0	2	0	0	0	0	0	1	1
MIMAT0000427	hsa-miR-133a-3p	NRP1	8829	ENSG00000099250	0	0	0	0	0	0	1	1	1
MIMAT0000427	hsa-miR-133a-3p	NSMCE4A	54780	ENSG00000107672	0	0	0	1	0	0	0	1	1
MIMAT0000427	hsa-miR-133a-3p	NSRP1	84081	ENSG00000126653	2	0	0	0	0	0	0	1	1
MIMAT0000427	hsa-miR-133a-3p	NSUN3	63899	ENSG00000178694	1	0	0	0	0	0	0	1	1
MIMAT0000427	hsa-miR-133a-3p	NT5C3B	115024	ENSG00000141698	1	0	0	0	0	0	0	1	1
MIMAT0000427	hsa-miR-133a-3p	NTAN1	123803	ENSG00000157045	1	0	0	0	0	0	0	1	1
MIMAT0000427	hsa-miR-133a-3p	NTNG1	22854	ENSG00000162631	0	2	0	0	0	0	0	1	1
MIMAT0000427	hsa-miR-133a-3p	OCRL	4952	ENSG00000122126	0	2	0	0	0	0	0	1	1
MIMAT0000427	hsa-miR-133a-3p	OLFM4	10562	ENSG00000102837	0	0	0	1	0	0	0	1	1
MIMAT0000427	hsa-miR-133a-3p	OLIG3	167826	ENSG00000177468	1	0	0	0	0	0	0	1	1
MIMAT0000427	hsa-miR-133a-3p	ORAI2	80228	ENSG00000160991	0	2	0	0	0	0	0	1	1
MIMAT0000427	hsa-miR-133a-3p	ORC4	5000	ENSG00000115947	0	2	0	0	0	0	0	1	1
MIMAT0000427	hsa-miR-133a-3p	ORC5	5001	ENSG00000164815	1	0	0	0	0	0	0	1	1
MIMAT0000427	hsa-miR-133a-3p	OSBPL7	114881	ENSG00000006025	0	2	0	0	0	0	0	1	1
MIMAT0000427	hsa-miR-133a-3p	OSCAR	126014	ENSG00000273511	0	0	0	0	2	0	0	1	1
MIMAT0000427	hsa-miR-133a-3p	OSCAR	126014	ENSG00000274703	0	0	0	0	2	0	0	1	1
MIMAT0000427	hsa-miR-133a-3p	OSCAR	126014	ENSG00000275551	0	0	0	0	2	0	0	1	1
MIMAT0000427	hsa-miR-133a-3p	OSCAR	126014	ENSG00000275644	0	0	0	0	2	0	0	1	1
MIMAT0000427	hsa-miR-133a-3p	OSCAR	126014	ENSG00000275736	0	0	0	0	2	0	0	1	1
MIMAT0000427	hsa-miR-133a-3p	OSCAR	126014	ENSG00000276982	0	0	0	0	2	0	0	1	1
MIMAT0000427	hsa-miR-133a-3p	OSCAR	126014	ENSG00000277088	0	0	0	0	2	0	0	1	1
MIMAT0000427	hsa-miR-133a-3p	OSCAR	126014	ENSG00000278378	0	0	0	0	2	0	0	1	1
MIMAT0000427	hsa-miR-133a-3p	OSCAR	126014	ENSG00000278533	0	0	0	0	2	0	0	1	1
MIMAT0000427	hsa-miR-133a-3p	OTUB2	78990	ENSG00000089723	0	2	0	0	0	0	0	1	1
MIMAT0000427	hsa-miR-133a-3p	OTUD3	23252	ENSG00000169914	1	0	0	0	0	0	0	1	1
MIMAT0000427	hsa-miR-133a-3p	OTUD5	55593	ENSG00000068308	0	0	0	0	0	0	1	1	1
MIMAT0000427	hsa-miR-133a-3p	OTUD7B	56957	ENSG00000264522	0	2	0	0	0	0	0	1	1
MIMAT0000427	hsa-miR-133a-3p	OTX2	5015	ENSG00000165588	1	0	0	0	0	0	0	1	1
MIMAT0000427	hsa-miR-133a-3p	P2RX7	5027	ENSG00000089041	0	2	0	0	0	0	0	1	1
MIMAT0000427	hsa-miR-133a-3p	PACRGL	133015	ENSG00000163138	0	0	0	4	0	0	0	1	1
MIMAT0000427	hsa-miR-133a-3p	PAIP2	51247	ENSG00000120727	2	0	0	0	0	0	0	1	1
MIMAT0000427	hsa-miR-133a-3p	PALLD	23022	ENSG00000129116	1	0	0	0	0	0	0	1	1
MIMAT0000427	hsa-miR-133a-3p	PAM	5066	ENSG00000145730	1	0	0	0	0	0	0	1	1
MIMAT0000427	hsa-miR-133a-3p	PAOX	196743	ENSG00000148832	1	0	0	0	0	0	0	1	1
MIMAT0000427	hsa-miR-133a-3p	PAPD5	64282	ENSG00000121274	0	4	0	0	0	0	0	1	1
MIMAT0000427	hsa-miR-133a-3p	PAPLN	89932	ENSG00000100767	0	0	0	0	1	0	0	1	1
MIMAT0000427	hsa-miR-133a-3p	PAPSS2	9060	ENSG00000198682	0	2	0	0	0	0	0	1	1
MIMAT0000427	hsa-miR-133a-3p	PARD6G	84552	ENSG00000178184	0	2	0	0	0	0	0	1	1
MIMAT0000427	hsa-miR-133a-3p	PARPBP	55010	ENSG00000185480	1	0	0	0	0	0	0	1	1
MIMAT0000427	hsa-miR-133a-3p	PAWR	5074	ENSG00000177425	1	0	0	0	0	0	0	1	1
MIMAT0000427	hsa-miR-133a-3p	PAX5	5079	ENSG00000196092	0	2	0	0	0	0	0	1	1
MIMAT0000427	hsa-miR-133a-3p	PBOV1	59351	ENSG00000254440	0	2	0	0	0	0	0	1	1
MIMAT0000427	hsa-miR-133a-3p	PBX2	5089	ENSG00000204304	0	0	1	0	0	0	0	1	1
MIMAT0000427	hsa-miR-133a-3p	PBX2	5089	ENSG00000206315	0	0	1	0	0	0	0	1	1
MIMAT0000427	hsa-miR-133a-3p	PBX2	5089	ENSG00000224952	0	0	1	0	0	0	0	1	1
MIMAT0000427	hsa-miR-133a-3p	PBX2	5089	ENSG00000225987	0	0	1	0	0	0	0	1	1
MIMAT0000427	hsa-miR-133a-3p	PBX2	5089	ENSG00000232005	0	0	1	0	0	0	0	1	1
MIMAT0000427	hsa-miR-133a-3p	PBX2	5089	ENSG00000236353	0	0	1	0	0	0	0	1	1
MIMAT0000427	hsa-miR-133a-3p	PBX2	5089	ENSG00000237344	0	0	1	0	0	0	0	1	1
MIMAT0000427	hsa-miR-133a-3p	PCDH10	57575	ENSG00000138650	0	0	0	0	0	0	1	1	1
MIMAT0000427	hsa-miR-133a-3p	PCDH12	51294	ENSG00000113555	0	2	0	0	0	0	0	1	1
MIMAT0000427	hsa-miR-133a-3p	PCDH19	57526	ENSG00000165194	0	0	0	0	0	0	1	1	1
MIMAT0000427	hsa-miR-133a-3p	PCDHGA1	56114	ENSG00000204956	0	4	0	0	0	0	0	1	1
MIMAT0000427	hsa-miR-133a-3p	PCDHGA10	56106	ENSG00000253846	0	4	0	0	0	0	0	1	1
MIMAT0000427	hsa-miR-133a-3p	PCDHGA11	5098	ENSG00000253873	0	4	0	0	0	0	0	1	1
MIMAT0000427	hsa-miR-133a-3p	PCDHGA11	56105	ENSG00000253873	0	4	0	0	0	0	0	1	1
MIMAT0000427	hsa-miR-133a-3p	PCDHGA12	26025	ENSG00000253159	0	4	0	0	0	0	0	1	1
MIMAT0000427	hsa-miR-133a-3p	PCDHGA2	56113	ENSG00000081853	0	4	0	0	0	0	0	1	1
MIMAT0000427	hsa-miR-133a-3p	PCDHGA3	56112	ENSG00000254245	0	4	0	0	0	0	0	1	1
MIMAT0000427	hsa-miR-133a-3p	PCDHGA4	56111	ENSG00000262576	0	4	0	0	0	0	0	1	1
MIMAT0000427	hsa-miR-133a-3p	PCDHGA5	56110	ENSG00000253485	0	4	0	0	0	0	0	1	1
MIMAT0000427	hsa-miR-133a-3p	PCDHGA6	56109	ENSG00000253731	0	4	0	0	0	0	0	1	1
MIMAT0000427	hsa-miR-133a-3p	PCDHGA7	56108	ENSG00000253537	0	4	0	0	0	0	0	1	1
MIMAT0000427	hsa-miR-133a-3p	PCDHGA8	5098	ENSG00000253767	0	4	0	0	0	0	0	1	1
MIMAT0000427	hsa-miR-133a-3p	PCDHGA8	9708	ENSG00000253767	0	4	0	0	0	0	0	1	1
MIMAT0000427	hsa-miR-133a-3p	PCDHGA9	56107	ENSG00000261934	0	4	0	0	0	0	0	1	1
MIMAT0000427	hsa-miR-133a-3p	PCDHGB1	56104	ENSG00000254221	0	4	0	0	0	0	0	1	1
MIMAT0000427	hsa-miR-133a-3p	PCDHGB2	56103	ENSG00000253910	0	4	0	0	0	0	0	1	1
MIMAT0000427	hsa-miR-133a-3p	PCDHGB3	56102	ENSG00000262209	0	4	0	0	0	0	0	1	1
MIMAT0000427	hsa-miR-133a-3p	PCDHGB4	56101	ENSG00000253953	0	4	0	0	0	0	0	1	1
MIMAT0000427	hsa-miR-133a-3p	PCDHGB4	8641	ENSG00000253953	0	4	0	0	0	0	0	1	1
MIMAT0000427	hsa-miR-133a-3p	PCDHGB6	56100	ENSG00000253305	0	4	0	0	0	0	0	1	1
MIMAT0000427	hsa-miR-133a-3p	PCDHGB7	56099	ENSG00000254122	0	4	0	0	0	0	0	1	1
MIMAT0000427	hsa-miR-133a-3p	PCDHGC3	5098	ENSG00000240184	0	4	0	0	0	0	0	1	1
MIMAT0000427	hsa-miR-133a-3p	PCDHGC4	56098	ENSG00000242419	0	4	0	0	0	0	0	1	1
MIMAT0000427	hsa-miR-133a-3p	PCDHGC5	5098	ENSG00000240764	0	4	0	0	0	0	0	1	1
MIMAT0000427	hsa-miR-133a-3p	PCDHGC5	56097	ENSG00000240764	0	4	0	0	0	0	0	1	1
MIMAT0000427	hsa-miR-133a-3p	PCSK6	100507472	ENSG00000140479	0	2	0	0	0	0	0	1	1
MIMAT0000427	hsa-miR-133a-3p	PCSK6	5046	ENSG00000140479	0	2	0	0	0	0	0	1	1
MIMAT0000427	hsa-miR-133a-3p	PDCD4	100616113	ENSG00000150593	1	0	0	0	0	0	0	1	1
MIMAT0000427	hsa-miR-133a-3p	PDCD4	27250	ENSG00000150593	1	0	0	0	0	0	0	1	1
MIMAT0000427	hsa-miR-133a-3p	PDCL	5082	ENSG00000136940	0	0	0	1	0	0	0	1	1
MIMAT0000427	hsa-miR-133a-3p	PDE11A	50940	ENSG00000128655	0	2	0	0	0	0	0	1	1
MIMAT0000427	hsa-miR-133a-3p	PDE1A	5136	ENSG00000115252	0	2	0	0	0	0	0	1	1
MIMAT0000427	hsa-miR-133a-3p	PDE8A	5151	ENSG00000073417	0	2	0	0	0	0	0	1	1
MIMAT0000427	hsa-miR-133a-3p	PDK1	5163	ENSG00000152256	0	2	0	0	0	0	0	1	1
MIMAT0000427	hsa-miR-133a-3p	PDK3	5165	ENSG00000067992	0	2	0	0	0	0	0	1	1
MIMAT0000427	hsa-miR-133a-3p	PDXK	8566	ENSG00000160209	0	2	0	0	0	0	0	1	1
MIMAT0000427	hsa-miR-133a-3p	PDXP	57026	ENSG00000241360	0	2	0	0	0	0	0	1	1
MIMAT0000427	hsa-miR-133a-3p	PEAK1	79834	ENSG00000173517	0	0	0	0	1	0	0	1	1
MIMAT0000427	hsa-miR-133a-3p	PER1	5187	ENSG00000179094	1	0	0	0	0	0	0	1	1
MIMAT0000427	hsa-miR-133a-3p	PER2	8864	ENSG00000132326	1	0	0	0	0	0	0	1	1
MIMAT0000427	hsa-miR-133a-3p	PERP	64065	ENSG00000112378	0	2	0	0	0	0	0	1	1
MIMAT0000427	hsa-miR-133a-3p	PFDN2	5202	ENSG00000143256	0	0	0	1	0	0	0	1	1
MIMAT0000427	hsa-miR-133a-3p	PFKL	5211	ENSG00000141959	1	0	0	0	0	0	0	1	1
MIMAT0000427	hsa-miR-133a-3p	PGAP1	80055	ENSG00000197121	0	2	0	0	0	0	0	1	1
MIMAT0000427	hsa-miR-133a-3p	PGPEP1	54858	ENSG00000130517	0	2	0	0	0	0	0	1	1
MIMAT0000427	hsa-miR-133a-3p	PHACTR4	65979	ENSG00000204138	0	0	0	2	0	0	0	1	1
MIMAT0000427	hsa-miR-133a-3p	PHF19	26147	ENSG00000119403	0	0	1	0	0	0	0	1	1
MIMAT0000427	hsa-miR-133a-3p	PHF20L1	51105	ENSG00000129292	0	0	0	0	0	0	1	1	1
MIMAT0000427	hsa-miR-133a-3p	PHF21B	100506695	ENSG00000056487	0	2	0	0	0	0	0	1	1
MIMAT0000427	hsa-miR-133a-3p	PHF21B	112885	ENSG00000056487	0	2	0	0	0	0	0	1	1
MIMAT0000427	hsa-miR-133a-3p	PHF3	23469	ENSG00000118482	2	0	0	0	0	0	0	1	1
MIMAT0000427	hsa-miR-133a-3p	PHIP	55023	ENSG00000146247	0	2	0	0	0	0	0	1	1
MIMAT0000427	hsa-miR-133a-3p	PHTF1	10745	ENSG00000116793	2	0	0	0	0	0	0	1	1
MIMAT0000427	hsa-miR-133a-3p	PI15	51050	ENSG00000137558	0	4	0	0	0	0	0	1	1
MIMAT0000427	hsa-miR-133a-3p	PI4K2A	55361	ENSG00000155252	1	0	0	0	0	0	0	1	1
MIMAT0000427	hsa-miR-133a-3p	PICALM	8301	ENSG00000073921	0	0	0	0	0	0	1	1	1
MIMAT0000427	hsa-miR-133a-3p	PIGK	10026	ENSG00000142892	0	0	0	0	0	0	1	1	1
MIMAT0000427	hsa-miR-133a-3p	PIGZ	80235	ENSG00000119227	0	2	0	0	0	0	0	1	1
MIMAT0000427	hsa-miR-133a-3p	PIK3CD	5293	ENSG00000171608	0	0	1	0	0	0	0	1	1
MIMAT0000427	hsa-miR-133a-3p	PIP4K2A	5305	ENSG00000150867	0	0	0	0	0	0	1	1	1
MIMAT0000427	hsa-miR-133a-3p	PIP4K2B	8396	ENSG00000276293	0	2	0	0	0	0	0	1	1
MIMAT0000427	hsa-miR-133a-3p	PIRT	644139	ENSG00000233670	0	2	0	0	0	0	0	1	1
MIMAT0000427	hsa-miR-133a-3p	PITPNA	5306	ENSG00000174238	0	2	0	0	0	0	0	1	1
MIMAT0000427	hsa-miR-133a-3p	PITX3	5309	ENSG00000107859	0	0	0	0	0	0	1	1	1
MIMAT0000427	hsa-miR-133a-3p	PKD2L1	9033	ENSG00000107593	2	0	0	0	0	0	0	1	1
MIMAT0000427	hsa-miR-133a-3p	PKNOX1	5316	ENSG00000160199	0	2	0	0	0	0	0	1	1
MIMAT0000427	hsa-miR-133a-3p	PKP4	8502	ENSG00000144283	1	0	0	0	0	0	0	1	1
MIMAT0000427	hsa-miR-133a-3p	PLA2G2C	391013	ENSG00000187980	1	0	0	0	0	0	0	1	1
MIMAT0000427	hsa-miR-133a-3p	PLAGL2	5326	ENSG00000126003	0	0	0	0	0	0	1	1	1
MIMAT0000427	hsa-miR-133a-3p	PLCL2	23228	ENSG00000284017	0	0	0	0	1	0	0	1	1
MIMAT0000427	hsa-miR-133a-3p	PLCZ1	89869	ENSG00000139151	1	0	0	0	0	0	0	1	1
MIMAT0000427	hsa-miR-133a-3p	PLEKHA2	59339	ENSG00000169499	0	2	0	0	0	0	0	1	1
MIMAT0000427	hsa-miR-133a-3p	PLEKHA6	22874	ENSG00000143850	0	0	0	0	0	0	1	1	1
MIMAT0000427	hsa-miR-133a-3p	PLEKHA8	84725	ENSG00000106086	0	2	0	0	0	0	0	1	1
MIMAT0000427	hsa-miR-133a-3p	PLEKHM3	389072	ENSG00000178385	0	4	0	0	0	0	0	1	1
MIMAT0000427	hsa-miR-133a-3p	PLXNA2	5362	ENSG00000076356	0	2	0	0	0	0	0	1	1
MIMAT0000427	hsa-miR-133a-3p	PLXNC1	10154	ENSG00000136040	1	0	0	0	0	0	0	1	1
MIMAT0000427	hsa-miR-133a-3p	PMP22	5376	ENSG00000109099	2	0	0	0	0	0	0	1	1
MIMAT0000427	hsa-miR-133a-3p	PMPCB	9512	ENSG00000105819	2	0	0	0	0	0	0	1	1
MIMAT0000427	hsa-miR-133a-3p	PNP	4860	ENSG00000198805	0	2	0	0	0	0	0	1	1
MIMAT0000427	hsa-miR-133a-3p	POFUT2	23275	ENSG00000186866	0	0	0	0	0	0	1	1	1
MIMAT0000427	hsa-miR-133a-3p	POLE4	56655	ENSG00000115350	0	0	1	0	0	0	0	1	1
MIMAT0000427	hsa-miR-133a-3p	POLH	5429	ENSG00000170734	1	0	0	0	0	0	0	1	1
MIMAT0000427	hsa-miR-133a-3p	POLR1B	84172	ENSG00000125630	2	0	0	0	0	0	0	1	1
MIMAT0000427	hsa-miR-133a-3p	POLR2D	5433	ENSG00000144231	0	0	0	0	0	0	1	1	1
MIMAT0000427	hsa-miR-133a-3p	POLR2J	5439	ENSG00000005075	2	0	0	0	0	0	0	1	1
MIMAT0000427	hsa-miR-133a-3p	POU6F2	11281	ENSG00000106536	2	0	0	0	0	0	0	1	1
MIMAT0000427	hsa-miR-133a-3p	PPAPDC2	403313	ENSG00000205808	0	2	0	0	0	0	0	1	1
MIMAT0000427	hsa-miR-133a-3p	PPARG	5468	ENSG00000132170	1	0	0	0	0	0	0	1	1
MIMAT0000427	hsa-miR-133a-3p	PPARGC1B	133522	ENSG00000155846	1	0	0	0	0	0	0	1	1
MIMAT0000427	hsa-miR-133a-3p	PPFIA3	8541	ENSG00000177380	0	2	0	0	0	0	0	1	1
MIMAT0000427	hsa-miR-133a-3p	PPIL2	23759	ENSG00000100023	2	0	0	0	0	0	0	1	1
MIMAT0000427	hsa-miR-133a-3p	PPM1H	57460	ENSG00000111110	0	2	0	0	0	0	0	1	1
MIMAT0000427	hsa-miR-133a-3p	PPP1R9B	84687	ENSG00000108819	0	2	0	0	0	0	0	1	1
MIMAT0000427	hsa-miR-133a-3p	PPP2R1A	5518	ENSG00000105568	2	0	0	0	0	0	0	1	1
MIMAT0000427	hsa-miR-133a-3p	PPP3R2	5535	ENSG00000188386	1	0	0	0	0	0	0	1	1
MIMAT0000427	hsa-miR-133a-3p	PPP4R1	9989	ENSG00000154845	1	0	0	0	0	0	0	1	1
MIMAT0000427	hsa-miR-133a-3p	PRAF2	11230	ENSG00000243279	0	0	0	1	0	0	0	1	1
MIMAT0000427	hsa-miR-133a-3p	PRDM12	59335	ENSG00000130711	0	2	0	0	0	0	0	1	1
MIMAT0000427	hsa-miR-133a-3p	PRDM6	93166	ENSG00000061455	2	0	0	0	0	0	0	1	1
MIMAT0000427	hsa-miR-133a-3p	PRELID1	27166	ENSG00000169230	1	0	0	0	0	0	0	1	1
MIMAT0000427	hsa-miR-133a-3p	PRELID3B	51012	ENSG00000101166	0	0	0	0	1	0	0	1	1
MIMAT0000427	hsa-miR-133a-3p	PRKAB1	5564	ENSG00000111725	0	2	0	0	0	0	0	1	1
MIMAT0000427	hsa-miR-133a-3p	PRKCZ	5590	ENSG00000067606	2	0	0	0	0	0	0	1	1
MIMAT0000427	hsa-miR-133a-3p	PROX2	283571	ENSG00000119608	2	0	0	0	0	0	0	1	1
MIMAT0000427	hsa-miR-133a-3p	PRPF39	55015	ENSG00000185246	1	0	0	0	0	0	0	1	1
MIMAT0000427	hsa-miR-133a-3p	PRR5-ARHGAP8	23779	ENSG00000248405	0	0	0	1	0	0	0	1	1
MIMAT0000427	hsa-miR-133a-3p	PRRX1	5396	ENSG00000116132	0	2	0	0	0	0	0	1	1
MIMAT0000427	hsa-miR-133a-3p	PSME2	5721	ENSG00000100911	2	0	0	0	0	0	0	1	1
MIMAT0000427	hsa-miR-133a-3p	PTAFR	5724	ENSG00000169403	0	2	0	0	0	0	0	1	1
MIMAT0000427	hsa-miR-133a-3p	PTCHD1	139411	ENSG00000165186	1	0	0	0	0	0	0	1	1
MIMAT0000427	hsa-miR-133a-3p	PTK2	5747	ENSG00000169398	1	0	0	0	0	0	0	1	1
MIMAT0000427	hsa-miR-133a-3p	PTPMT1	114971	ENSG00000110536	0	2	0	0	0	0	0	1	1
MIMAT0000427	hsa-miR-133a-3p	PTPN3	5774	ENSG00000070159	2	0	0	0	0	0	0	1	1
MIMAT0000427	hsa-miR-133a-3p	PTPN9	5780	ENSG00000169410	1	0	0	0	0	0	0	1	1
MIMAT0000427	hsa-miR-133a-3p	PTPRB	5787	ENSG00000127329	0	2	0	0	0	0	0	1	1
MIMAT0000427	hsa-miR-133a-3p	PTPRK	5796	ENSG00000273993	0	0	0	0	2	0	0	1	1
MIMAT0000427	hsa-miR-133a-3p	PTPRQ	374462	ENSG00000139304	0	2	0	0	0	0	0	1	1
MIMAT0000427	hsa-miR-133a-3p	PVR	5817	ENSG00000073008	2	0	0	0	0	0	0	1	1
MIMAT0000427	hsa-miR-133a-3p	PYDC1	260434	ENSG00000169900	0	0	1	0	0	0	0	1	1
MIMAT0000427	hsa-miR-133a-3p	QPCTL	54814	ENSG00000011478	2	0	0	0	0	0	0	1	1
MIMAT0000427	hsa-miR-133a-3p	RAB11FIP4	84440	ENSG00000131242	0	2	0	0	0	0	0	1	1
MIMAT0000427	hsa-miR-133a-3p	RAB14	51552	ENSG00000119396	0	2	0	0	0	0	0	1	1
MIMAT0000427	hsa-miR-133a-3p	RAB27B	5874	ENSG00000041353	2	0	0	0	0	0	0	1	1
MIMAT0000427	hsa-miR-133a-3p	RAB37	326624	ENSG00000172794	0	2	0	0	0	0	0	1	1
MIMAT0000427	hsa-miR-133a-3p	RAB3C	115827	ENSG00000152932	1	0	0	0	0	0	0	1	1
MIMAT0000427	hsa-miR-133a-3p	RAB6B	51560	ENSG00000154917	0	2	0	0	0	0	0	1	1
MIMAT0000427	hsa-miR-133a-3p	RAB6IP2			0	0	0	0	0	0	1	1	1
MIMAT0000427	hsa-miR-133a-3p	RABGAP1L	9910	ENSG00000152061	1	0	0	0	0	0	0	1	1
MIMAT0000427	hsa-miR-133a-3p	RAI14	26064	ENSG00000039560	0	2	0	0	0	0	0	1	1
MIMAT0000427	hsa-miR-133a-3p	RALGPS1	9649	ENSG00000136828	0	2	0	0	0	0	0	1	1
MIMAT0000427	hsa-miR-133a-3p	RALGPS2	55103	ENSG00000116191	2	0	0	0	0	0	0	1	1
MIMAT0000427	hsa-miR-133a-3p	RANBP2	5903	ENSG00000153201	1	0	0	0	0	0	0	1	1
MIMAT0000427	hsa-miR-133a-3p	RANBP9	10048	ENSG00000010017	2	0	0	0	0	0	0	1	1
MIMAT0000427	hsa-miR-133a-3p	RAP1GDS1	5910	ENSG00000138698	0	2	0	0	0	0	0	1	1
MIMAT0000427	hsa-miR-133a-3p	RAPGEF5	9771	ENSG00000136237	0	2	0	0	0	0	0	1	1
MIMAT0000427	hsa-miR-133a-3p	RAPGEF6	51735	ENSG00000158987	0	2	0	0	0	0	0	1	1
MIMAT0000427	hsa-miR-133a-3p	RASGRF2	5924	ENSG00000113319	2	0	0	0	0	0	0	1	1
MIMAT0000427	hsa-miR-133a-3p	RASGRP1	10125	ENSG00000172575	0	2	0	0	0	0	0	1	1
MIMAT0000427	hsa-miR-133a-3p	RASSF4	83937	ENSG00000107551	2	0	0	0	0	0	0	1	1
MIMAT0000427	hsa-miR-133a-3p	RBM23	55147	ENSG00000100461	0	2	0	0	0	0	0	1	1
MIMAT0000427	hsa-miR-133a-3p	RBM39	9584	ENSG00000131051	1	0	0	0	0	0	0	1	1
MIMAT0000427	hsa-miR-133a-3p	RBM4	100526737	ENSG00000173933	0	2	0	0	0	0	0	1	1
MIMAT0000427	hsa-miR-133a-3p	RBM4	5936	ENSG00000173933	0	2	0	0	0	0	0	1	1
MIMAT0000427	hsa-miR-133a-3p	RC3H1	149041	ENSG00000135870	0	4	0	0	0	0	0	1	1
MIMAT0000427	hsa-miR-133a-3p	RDH12	145226	ENSG00000139988	0	2	0	0	0	0	0	1	1
MIMAT0000427	hsa-miR-133a-3p	REPS2	9185	ENSG00000169891	0	2	0	0	0	0	0	1	1
MIMAT0000427	hsa-miR-133a-3p	RFC1	5981	ENSG00000035928	0	2	0	0	0	0	0	1	1
MIMAT0000427	hsa-miR-133a-3p	RFC4	5984	ENSG00000163918	0	2	0	0	0	0	0	1	1
MIMAT0000427	hsa-miR-133a-3p	RFX3	5991	ENSG00000080298	2	0	0	0	0	0	0	1	1
MIMAT0000427	hsa-miR-133a-3p	RFX6	222546	ENSG00000185002	0	2	0	0	0	0	0	1	1
MIMAT0000427	hsa-miR-133a-3p	RFXANK	8625	ENSG00000064490	0	0	1	0	0	0	0	1	1
MIMAT0000427	hsa-miR-133a-3p	RGPD1	400966	ENSG00000187627	1	0	0	0	0	0	0	1	1
MIMAT0000427	hsa-miR-133a-3p	RGPD5	285190	ENSG00000015568	2	0	0	0	0	0	0	1	1
MIMAT0000427	hsa-miR-133a-3p	RGPD5	653489	ENSG00000015568	2	0	0	0	0	0	0	1	1
MIMAT0000427	hsa-miR-133a-3p	RGPD5	727851	ENSG00000015568	2	0	0	0	0	0	0	1	1
MIMAT0000427	hsa-miR-133a-3p	RGPD5	729540	ENSG00000015568	2	0	0	0	0	0	0	1	1
MIMAT0000427	hsa-miR-133a-3p	RGPD5	84220	ENSG00000015568	2	0	0	0	0	0	0	1	1
MIMAT0000427	hsa-miR-133a-3p	RGPD6	653489	ENSG00000183054	1	0	0	0	0	0	0	1	1
MIMAT0000427	hsa-miR-133a-3p	RGPD6	729540	ENSG00000183054	1	0	0	0	0	0	0	1	1
MIMAT0000427	hsa-miR-133a-3p	RGPD6	84220	ENSG00000183054	1	0	0	0	0	0	0	1	1
MIMAT0000427	hsa-miR-133a-3p	RGPD8	727851	ENSG00000169629	1	0	0	0	0	0	0	1	1
MIMAT0000427	hsa-miR-133a-3p	RGS6	9628	ENSG00000182732	0	2	0	0	0	0	0	1	1
MIMAT0000427	hsa-miR-133a-3p	RGS9	8787	ENSG00000108370	0	0	1	0	0	0	0	1	1
MIMAT0000427	hsa-miR-133a-3p	RHOQ	23433	ENSG00000119729	0	2	0	0	0	0	0	1	1
MIMAT0000427	hsa-miR-133a-3p	RIC1	57589	ENSG00000107036	0	0	0	0	1	0	0	1	1
MIMAT0000427	hsa-miR-133a-3p	RIC3	79608	ENSG00000166405	0	2	0	0	0	0	0	1	1
MIMAT0000427	hsa-miR-133a-3p	RIMS4	140730	ENSG00000101098	0	2	0	0	0	0	0	1	1
MIMAT0000427	hsa-miR-133a-3p	RING1	6015	ENSG00000204227	0	0	1	0	0	0	0	1	1
MIMAT0000427	hsa-miR-133a-3p	RMND5A	64795	ENSG00000153561	1	0	0	0	0	0	0	1	1
MIMAT0000427	hsa-miR-133a-3p	RNASEH2C	84153	ENSG00000172922	0	0	0	0	0	0	1	1	1
MIMAT0000427	hsa-miR-133a-3p	RNF114	55905	ENSG00000124226	0	2	0	0	0	0	0	1	1
MIMAT0000427	hsa-miR-133a-3p	RNF138	51444	ENSG00000134758	0	0	0	0	0	0	1	1	1
MIMAT0000427	hsa-miR-133a-3p	RNF145	153830	ENSG00000145860	0	2	0	0	0	0	0	1	1
MIMAT0000427	hsa-miR-133a-3p	RNF168	165918	ENSG00000163961	0	2	0	0	0	0	0	1	1
MIMAT0000427	hsa-miR-133a-3p	RNF175	285533	ENSG00000145428	1	0	0	0	0	0	0	1	1
MIMAT0000427	hsa-miR-133a-3p	RNF19A	25897	ENSG00000034677	2	0	0	0	0	0	0	1	1
MIMAT0000427	hsa-miR-133a-3p	RORB	6096	ENSG00000198963	0	2	0	0	0	0	0	1	1
MIMAT0000427	hsa-miR-133a-3p	RP11-73O6.4		ENSG00000260527	1	0	0	0	0	0	0	1	1
MIMAT0000427	hsa-miR-133a-3p	RPL17-C18orf32	100526842	ENSG00000215472	0	2	0	0	0	0	0	1	1
MIMAT0000427	hsa-miR-133a-3p	RPL17-C18orf32	6139	ENSG00000215472	0	2	0	0	0	0	0	1	1
MIMAT0000427	hsa-miR-133a-3p	RPL23A	26809	ENSG00000198242	1	0	0	0	0	0	0	1	1
MIMAT0000427	hsa-miR-133a-3p	RPL23A	6147	ENSG00000198242	1	0	0	0	0	0	0	1	1
MIMAT0000427	hsa-miR-133a-3p	RPS14	6208	ENSG00000164587	1	0	0	0	0	0	0	1	1
MIMAT0000427	hsa-miR-133a-3p	RPS17	100505503	ENSG00000184779	1	0	0	0	0	0	0	1	1
MIMAT0000427	hsa-miR-133a-3p	RPS17	6218	ENSG00000182774	1	0	0	0	0	0	0	1	1
MIMAT0000427	hsa-miR-133a-3p	RPS17L	100505503	ENSG00000182774	1	0	0	0	0	0	0	1	1
MIMAT0000427	hsa-miR-133a-3p	RPS17L	6218	ENSG00000182774	1	0	0	0	0	0	0	1	1
MIMAT0000427	hsa-miR-133a-3p	RPS6KA3	6197	ENSG00000177189	0	0	0	0	0	0	1	1	1
MIMAT0000427	hsa-miR-133a-3p	RPS6KA6	27330	ENSG00000072133	0	2	0	0	0	0	0	1	1
MIMAT0000427	hsa-miR-133a-3p	RPS6KB1	6198	ENSG00000108443	0	2	0	0	0	0	0	1	1
MIMAT0000427	hsa-miR-133a-3p	RQCD1	9125	ENSG00000144580	1	0	0	0	0	0	0	1	1
MIMAT0000427	hsa-miR-133a-3p	RSG1	79363	ENSG00000132881	0	0	1	0	0	0	0	1	1
MIMAT0000427	hsa-miR-133a-3p	RSPH10B2	222967	ENSG00000169402	1	0	0	0	0	0	0	1	1
MIMAT0000427	hsa-miR-133a-3p	RSPH10B2	728194	ENSG00000169402	1	0	0	0	0	0	0	1	1
MIMAT0000427	hsa-miR-133a-3p	RSRC2	65117	ENSG00000111011	2	0	0	0	0	0	0	1	1
MIMAT0000427	hsa-miR-133a-3p	RSRP1	57035	ENSG00000117616	0	0	0	0	1	0	0	1	1
MIMAT0000427	hsa-miR-133a-3p	RTP1	132112	ENSG00000175077	0	2	0	0	0	0	0	1	1
MIMAT0000427	hsa-miR-133a-3p	RUFY3	22902	ENSG00000018189	2	0	0	0	0	0	0	1	1
MIMAT0000427	hsa-miR-133a-3p	RUNX2	860	ENSG00000124813	0	2	0	0	0	0	0	1	1
MIMAT0000427	hsa-miR-133a-3p	RWDD3	25950	ENSG00000122481	0	0	0	2	0	0	0	1	1
MIMAT0000427	hsa-miR-133a-3p	S100A14	57402	ENSG00000189334	0	0	0	0	0	0	1	1	1
MIMAT0000427	hsa-miR-133a-3p	S1PR3	1903	ENSG00000213694	0	2	0	0	0	0	0	1	1
MIMAT0000427	hsa-miR-133a-3p	SAP30L	79685	ENSG00000164576	0	2	0	0	0	0	0	1	1
MIMAT0000427	hsa-miR-133a-3p	SCARA5	286133	ENSG00000168079	1	0	0	0	0	0	0	1	1
MIMAT0000427	hsa-miR-133a-3p	SCARB2	950	ENSG00000138760	0	2	0	0	0	0	0	1	1
MIMAT0000427	hsa-miR-133a-3p	SCN1A	6323	ENSG00000144285	0	2	0	0	0	0	0	1	1
MIMAT0000427	hsa-miR-133a-3p	SCN2A	6326	ENSG00000136531	0	2	0	0	0	0	0	1	1
MIMAT0000427	hsa-miR-133a-3p	SCN7A	6332	ENSG00000136546	1	0	0	0	0	0	0	1	1
MIMAT0000427	hsa-miR-133a-3p	SCNN1B	6338	ENSG00000168447	1	0	0	0	0	0	0	1	1
MIMAT0000427	hsa-miR-133a-3p	SCOC	60592	ENSG00000153130	0	2	0	0	0	0	0	1	1
MIMAT0000427	hsa-miR-133a-3p	SCRG1	11341	ENSG00000164106	1	0	0	0	0	0	0	1	1
MIMAT0000427	hsa-miR-133a-3p	SDC2	6383	ENSG00000169439	0	2	0	0	0	0	0	1	1
MIMAT0000427	hsa-miR-133a-3p	SDK2	54549	ENSG00000069188	2	0	0	0	0	0	0	1	1
MIMAT0000427	hsa-miR-133a-3p	SDR16C5	195814	ENSG00000170786	0	2	0	0	0	0	0	1	1
MIMAT0000427	hsa-miR-133a-3p	SEC14L2	23541	ENSG00000100003	0	2	0	0	0	0	0	1	1
MIMAT0000427	hsa-miR-133a-3p	SEC14L5	9717	ENSG00000103184	0	2	0	0	0	0	0	1	1
MIMAT0000427	hsa-miR-133a-3p	SEC22A	26984	ENSG00000121542	0	2	0	0	0	0	0	1	1
MIMAT0000427	hsa-miR-133a-3p	SEC62	7095	ENSG00000008952	2	0	0	0	0	0	0	1	1
MIMAT0000427	hsa-miR-133a-3p	SEMA5B	54437	ENSG00000082684	0	2	0	0	0	0	0	1	1
MIMAT0000427	hsa-miR-133a-3p	SEPT9	10801	ENSG00000184640	0	2	0	0	0	0	0	1	1
MIMAT0000427	hsa-miR-133a-3p	SERPINB7	8710	ENSG00000166396	1	0	0	0	0	0	0	1	1
MIMAT0000427	hsa-miR-133a-3p	SERTAD1	29950	ENSG00000197019	0	2	0	0	0	0	0	1	1
MIMAT0000427	hsa-miR-133a-3p	SESN3	143686	ENSG00000149212	1	0	0	0	0	0	0	1	1
MIMAT0000427	hsa-miR-133a-3p	SETBP1	26040	ENSG00000152217	0	2	0	0	0	0	0	1	1
MIMAT0000427	hsa-miR-133a-3p	SETD5	55209	ENSG00000168137	1	0	0	0	0	0	0	1	1
MIMAT0000427	hsa-miR-133a-3p	SETD8	387893	ENSG00000183955	0	0	0	0	0	0	1	1	1
MIMAT0000427	hsa-miR-133a-3p	SFMBT2	57713	ENSG00000198879	0	2	0	0	0	0	0	1	1
MIMAT0000427	hsa-miR-133a-3p	SGPP1	81537	ENSG00000285281	0	0	0	0	1	0	0	1	1
MIMAT0000427	hsa-miR-133a-3p	SH3PXD2B	285590	ENSG00000174705	0	2	0	0	0	0	0	1	1
MIMAT0000427	hsa-miR-133a-3p	SH3RF2	153769	ENSG00000156463	1	0	0	0	0	0	0	1	1
MIMAT0000427	hsa-miR-133a-3p	SH3TC2	79628	ENSG00000169247	0	2	0	0	0	0	0	1	1
MIMAT0000427	hsa-miR-133a-3p	SHANK3			0	0	0	0	0	0	1	1	1
MIMAT0000427	hsa-miR-133a-3p	SHB	6461	ENSG00000107338	0	2	0	0	0	0	0	1	1
MIMAT0000427	hsa-miR-133a-3p	SHBG	6462	ENSG00000129214	0	0	1	0	0	0	0	1	1
MIMAT0000427	hsa-miR-133a-3p	SIGLEC8	27181	ENSG00000105366	2	0	0	0	0	0	0	1	1
MIMAT0000427	hsa-miR-133a-3p	SIK2	23235	ENSG00000170145	1	0	0	0	0	0	0	1	1
MIMAT0000427	hsa-miR-133a-3p	SIX5	147912	ENSG00000177045	0	2	0	0	0	0	0	1	1
MIMAT0000427	hsa-miR-133a-3p	SKA3	221150	ENSG00000165480	1	0	0	0	0	0	0	1	1
MIMAT0000427	hsa-miR-133a-3p	SKIV2L2	23517	ENSG00000039123	2	0	0	0	0	0	0	1	1
MIMAT0000427	hsa-miR-133a-3p	SLBP	7884	ENSG00000163950	0	2	0	0	0	0	0	1	1
MIMAT0000427	hsa-miR-133a-3p	SLC10A7	84068	ENSG00000120519	0	2	0	0	0	0	0	1	1
MIMAT0000427	hsa-miR-133a-3p	SLC12A9	56996	ENSG00000146828	0	2	0	0	0	0	0	1	1
MIMAT0000427	hsa-miR-133a-3p	SLC14A1	6563	ENSG00000141469	0	2	0	0	0	0	0	1	1
MIMAT0000427	hsa-miR-133a-3p	SLC1A2	6506	ENSG00000110436	0	2	0	0	0	0	0	1	1
MIMAT0000427	hsa-miR-133a-3p	SLC22A7	10864	ENSG00000137204	0	0	0	1	0	0	0	1	1
MIMAT0000427	hsa-miR-133a-3p	SLC23A2	9962	ENSG00000089057	0	2	0	0	0	0	0	1	1
MIMAT0000427	hsa-miR-133a-3p	SLC24A4	123041	ENSG00000140090	1	0	0	0	0	0	0	1	1
MIMAT0000427	hsa-miR-133a-3p	SLC25A21-AS1		ENSG00000258708	1	0	0	0	0	0	0	1	1
MIMAT0000427	hsa-miR-133a-3p	SLC25A38	54977	ENSG00000144659	0	0	0	0	1	0	0	1	1
MIMAT0000427	hsa-miR-133a-3p	SLC25A39	51629	ENSG00000013306	0	2	0	0	0	0	0	1	1
MIMAT0000427	hsa-miR-133a-3p	SLC25A42	284439	ENSG00000181035	0	2	0	0	0	0	0	1	1
MIMAT0000427	hsa-miR-133a-3p	SLC25A53	401612	ENSG00000269743	0	2	0	0	0	0	0	1	1
MIMAT0000427	hsa-miR-133a-3p	SLC26A7	115111	ENSG00000147606	0	2	0	0	0	0	0	1	1
MIMAT0000427	hsa-miR-133a-3p	SLC27A4	10999	ENSG00000167114	0	2	0	0	0	0	0	1	1
MIMAT0000427	hsa-miR-133a-3p	SLC30A9	10463	ENSG00000014824	2	0	0	0	0	0	0	1	1
MIMAT0000427	hsa-miR-133a-3p	SLC31A2	1318	ENSG00000136867	0	2	0	0	0	0	0	1	1
MIMAT0000427	hsa-miR-133a-3p	SLC35A2	7355	ENSG00000102100	0	2	0	0	0	0	0	1	1
MIMAT0000427	hsa-miR-133a-3p	SLC35F2	54733	ENSG00000110660	2	0	0	0	0	0	0	1	1
MIMAT0000427	hsa-miR-133a-3p	SLC35F5	80255	ENSG00000115084	0	2	0	0	0	0	0	1	1
MIMAT0000427	hsa-miR-133a-3p	SLC35G3	146861	ENSG00000164729	1	0	0	0	0	0	0	1	1
MIMAT0000427	hsa-miR-133a-3p	SLC39A10	57181	ENSG00000196950	0	0	0	0	0	0	1	1	1
MIMAT0000427	hsa-miR-133a-3p	SLC41A1	254428	ENSG00000133065	0	2	0	0	0	0	0	1	1
MIMAT0000427	hsa-miR-133a-3p	SLC41A2	84102	ENSG00000136052	1	0	0	0	0	0	0	1	1
MIMAT0000427	hsa-miR-133a-3p	SLC51A	200931	ENSG00000163959	0	2	0	0	0	0	0	1	1
MIMAT0000427	hsa-miR-133a-3p	SLC5A11	115584	ENSG00000158865	1	0	0	0	0	0	0	1	1
MIMAT0000427	hsa-miR-133a-3p	SLC5A12	159963	ENSG00000148942	0	2	0	0	0	0	0	1	1
MIMAT0000427	hsa-miR-133a-3p	SLC5A3	6526	ENSG00000198743	0	0	0	0	0	0	1	1	1
MIMAT0000427	hsa-miR-133a-3p	SLC5A9	200010	ENSG00000117834	0	2	0	0	0	0	0	1	1
MIMAT0000427	hsa-miR-133a-3p	SLC6A20	54716	ENSG00000163817	1	0	0	0	0	0	0	1	1
MIMAT0000427	hsa-miR-133a-3p	SLC7A2	6542	ENSG00000003989	0	2	0	0	0	0	0	1	1
MIMAT0000427	hsa-miR-133a-3p	SLC7A8	23428	ENSG00000092068	0	2	0	0	0	0	0	1	1
MIMAT0000427	hsa-miR-133a-3p	SLC8A2	6543	ENSG00000118160	0	2	0	0	0	0	0	1	1
MIMAT0000427	hsa-miR-133a-3p	SLC9A2	6549	ENSG00000115616	0	2	0	0	0	0	0	1	1
MIMAT0000427	hsa-miR-133a-3p	SLCO1C1	53919	ENSG00000139155	1	0	0	0	0	0	0	1	1
MIMAT0000427	hsa-miR-133a-3p	SLCO3A1	28232	ENSG00000176463	0	0	0	1	0	0	0	1	1
MIMAT0000427	hsa-miR-133a-3p	SLFN5	162394	ENSG00000166750	1	0	0	0	0	0	0	1	1
MIMAT0000427	hsa-miR-133a-3p	SLIT2	9353	ENSG00000145147	0	0	0	0	0	0	1	1	1
MIMAT0000427	hsa-miR-133a-3p	SLMO2	51012	ENSG00000101166	0	2	0	0	0	0	0	1	1
MIMAT0000427	hsa-miR-133a-3p	SLTM	79811	ENSG00000137776	1	0	0	0	0	0	0	1	1
MIMAT0000427	hsa-miR-133a-3p	SMC6	79677	ENSG00000163029	1	0	0	0	0	0	0	1	1
MIMAT0000427	hsa-miR-133a-3p	SMCHD1	23347	ENSG00000101596	2	0	0	0	0	0	0	1	1
MIMAT0000427	hsa-miR-133a-3p	SMCR7L	54471	ENSG00000100335	0	2	0	0	0	0	0	1	1
MIMAT0000427	hsa-miR-133a-3p	SMPD3	55512	ENSG00000103056	0	4	0	0	0	0	0	1	1
MIMAT0000427	hsa-miR-133a-3p	SMPD4	55627	ENSG00000136699	0	2	0	0	0	0	0	1	1
MIMAT0000427	hsa-miR-133a-3p	SMURF1	57154	ENSG00000198742	0	4	0	0	0	0	0	1	1
MIMAT0000427	hsa-miR-133a-3p	SMURF2	64750	ENSG00000108854	2	0	0	0	0	0	0	1	1
MIMAT0000427	hsa-miR-133a-3p	SNAP23	8773	ENSG00000092531	2	0	0	0	0	0	0	1	1
MIMAT0000427	hsa-miR-133a-3p	SNAP25	6616	ENSG00000132639	1	0	0	0	0	0	0	1	1
MIMAT0000427	hsa-miR-133a-3p	SNCA	6622	ENSG00000145335	1	0	0	0	0	0	0	1	1
MIMAT0000427	hsa-miR-133a-3p	SNX1	6642	ENSG00000028528	0	2	0	0	0	0	0	1	1
MIMAT0000427	hsa-miR-133a-3p	SNX18	112574	ENSG00000178996	0	0	0	0	0	0	1	1	1
MIMAT0000427	hsa-miR-133a-3p	SNX7	51375	ENSG00000162627	1	0	0	0	0	0	0	1	1
MIMAT0000427	hsa-miR-133a-3p	SOCS2	8835	ENSG00000120833	2	0	0	0	0	0	0	1	1
MIMAT0000427	hsa-miR-133a-3p	SORBS3	10174	ENSG00000120896	0	2	0	0	0	0	0	1	1
MIMAT0000427	hsa-miR-133a-3p	SOX13	9580	ENSG00000143842	0	2	0	0	0	0	0	1	1
MIMAT0000427	hsa-miR-133a-3p	SPCS3	60559	ENSG00000129128	0	2	0	0	0	0	0	1	1
MIMAT0000427	hsa-miR-133a-3p	SPEG	10290	ENSG00000072195	0	2	0	0	0	0	0	1	1
MIMAT0000427	hsa-miR-133a-3p	SPO11	23626	ENSG00000054796	2	0	0	0	0	0	0	1	1
MIMAT0000427	hsa-miR-133a-3p	SPRED2	200734	ENSG00000198369	1	0	0	0	0	0	0	1	1
MIMAT0000427	hsa-miR-133a-3p	SPRN	503542	ENSG00000203772	1	0	0	0	0	0	0	1	1
MIMAT0000427	hsa-miR-133a-3p	SPRR2A	6700	ENSG00000241794	0	0	0	1	0	0	0	1	1
MIMAT0000427	hsa-miR-133a-3p	SPRTN	83932	ENSG00000010072	0	2	0	0	0	0	0	1	1
MIMAT0000427	hsa-miR-133a-3p	SPRY4	81848	ENSG00000187678	0	2	0	0	0	0	0	1	1
MIMAT0000427	hsa-miR-133a-3p	SPRYD4	283377	ENSG00000176422	0	2	0	0	0	0	0	1	1
MIMAT0000427	hsa-miR-133a-3p	SPTBN1	6711	ENSG00000115306	0	2	0	0	0	0	0	1	1
MIMAT0000427	hsa-miR-133a-3p	SPTLC2	9517	ENSG00000100596	0	2	0	0	0	0	0	1	1
MIMAT0000427	hsa-miR-133a-3p	SPTSSA	171546	ENSG00000165389	0	2	0	0	0	0	0	1	1
MIMAT0000427	hsa-miR-133a-3p	SQRDL	58472	ENSG00000137767	0	2	0	0	0	0	0	1	1
MIMAT0000427	hsa-miR-133a-3p	SRCIN1	80725	ENSG00000273608	0	2	0	0	0	0	0	1	1
MIMAT0000427	hsa-miR-133a-3p	SRGAP2	23380	ENSG00000266028	0	4	0	0	0	0	0	1	1
MIMAT0000427	hsa-miR-133a-3p	SRGAP2	647135	ENSG00000163486	0	4	0	0	0	0	0	1	1
MIMAT0000427	hsa-miR-133a-3p	SRGAP2	653464	ENSG00000163486	0	4	0	0	0	0	0	1	1
MIMAT0000427	hsa-miR-133a-3p	SRSF2	6427	ENSG00000161547	0	0	0	0	0	0	1	1	1
MIMAT0000427	hsa-miR-133a-3p	SRSF2	693221	ENSG00000161547	0	0	0	0	0	0	1	1	1
MIMAT0000427	hsa-miR-133a-3p	SSR3	6747	ENSG00000114850	0	2	0	0	0	0	0	1	1
MIMAT0000427	hsa-miR-133a-3p	SSTR1	6751	ENSG00000139874	0	2	0	0	0	0	0	1	1
MIMAT0000427	hsa-miR-133a-3p	ST3GAL3	6487	ENSG00000126091	0	0	0	0	0	0	1	1	1
MIMAT0000427	hsa-miR-133a-3p	ST8SIA1	6489	ENSG00000111728	0	2	0	0	0	0	0	1	1
MIMAT0000427	hsa-miR-133a-3p	ST8SIA6	338596	ENSG00000148488	0	2	0	0	0	0	0	1	1
MIMAT0000427	hsa-miR-133a-3p	STARD3	10948	ENSG00000131748	0	0	1	0	0	0	0	1	1
MIMAT0000427	hsa-miR-133a-3p	STAU2	27067	ENSG00000040341	0	2	0	0	0	0	0	1	1
MIMAT0000427	hsa-miR-133a-3p	STK19	8859	ENSG00000204344	0	0	0	1	0	0	0	1	1
MIMAT0000427	hsa-miR-133a-3p	STK19	8859	ENSG00000206342	0	0	0	1	0	0	0	1	1
MIMAT0000427	hsa-miR-133a-3p	STK19	8859	ENSG00000226033	0	0	0	1	0	0	0	1	1
MIMAT0000427	hsa-miR-133a-3p	STK19	8859	ENSG00000226257	0	0	0	1	0	0	0	1	1
MIMAT0000427	hsa-miR-133a-3p	STK19	8859	ENSG00000234947	0	0	0	1	0	0	0	1	1
MIMAT0000427	hsa-miR-133a-3p	STK19	8859	ENSG00000236250	0	0	0	1	0	0	0	1	1
MIMAT0000427	hsa-miR-133a-3p	STK3	6788	ENSG00000104375	0	0	0	0	0	0	1	1	1
MIMAT0000427	hsa-miR-133a-3p	STK4	6789	ENSG00000101109	0	2	0	0	0	0	0	1	1
MIMAT0000427	hsa-miR-133a-3p	STOM	2040	ENSG00000148175	1	0	0	0	0	0	0	1	1
MIMAT0000427	hsa-miR-133a-3p	STX6	10228	ENSG00000135823	1	0	0	0	0	0	0	1	1
MIMAT0000427	hsa-miR-133a-3p	STXBP5	134957	ENSG00000164506	0	2	0	0	0	0	0	1	1
MIMAT0000427	hsa-miR-133a-3p	STYK1	55359	ENSG00000060140	0	0	0	1	0	0	0	1	1
MIMAT0000427	hsa-miR-133a-3p	SUDS3	64426	ENSG00000111707	0	2	0	0	0	0	0	1	1
MIMAT0000427	hsa-miR-133a-3p	SULF1	23213	ENSG00000137573	0	0	0	0	0	0	1	1	1
MIMAT0000427	hsa-miR-133a-3p	SULT1C2	6819	ENSG00000198203	0	2	0	0	0	0	0	1	1
MIMAT0000427	hsa-miR-133a-3p	SUMF1	285362	ENSG00000144455	0	2	0	0	0	0	0	1	1
MIMAT0000427	hsa-miR-133a-3p	SUPT16H	11198	ENSG00000092201	0	2	0	0	0	0	0	1	1
MIMAT0000427	hsa-miR-133a-3p	SUPT7L	9913	ENSG00000119760	0	4	0	0	0	0	0	1	1
MIMAT0000427	hsa-miR-133a-3p	SYNGR1	9145	ENSG00000100321	0	2	0	0	0	0	0	1	1
MIMAT0000427	hsa-miR-133a-3p	SYNJ1	8867	ENSG00000159082	0	2	0	0	0	0	0	1	1
MIMAT0000427	hsa-miR-133a-3p	SYNPO2L	79933	ENSG00000166317	0	2	0	0	0	0	0	1	1
MIMAT0000427	hsa-miR-133a-3p	TAF5L	27097	ENSG00000135801	1	0	0	0	0	0	0	1	1
MIMAT0000427	hsa-miR-133a-3p	TATDN2	9797	ENSG00000157014	0	2	0	0	0	0	0	1	1
MIMAT0000427	hsa-miR-133a-3p	TAX1BP1	8887	ENSG00000106052	2	0	0	0	0	0	0	1	1
MIMAT0000427	hsa-miR-133a-3p	TBC1D24	57465	ENSG00000162065	0	2	0	0	0	0	0	1	1
MIMAT0000427	hsa-miR-133a-3p	TBC1D30	23329	ENSG00000111490	2	0	0	0	0	0	0	1	1
MIMAT0000427	hsa-miR-133a-3p	TCAIM	285343	ENSG00000179152	1	0	0	0	0	0	0	1	1
MIMAT0000427	hsa-miR-133a-3p	TCF7	6932	ENSG00000081059	0	2	0	0	0	0	0	1	1
MIMAT0000427	hsa-miR-133a-3p	TDRD6	221400	ENSG00000180113	0	2	0	0	0	0	0	1	1
MIMAT0000427	hsa-miR-133a-3p	TDRKH	11022	ENSG00000182134	0	2	0	0	0	0	0	1	1
MIMAT0000427	hsa-miR-133a-3p	TECRL	253017	ENSG00000205678	0	0	0	1	0	0	0	1	1
MIMAT0000427	hsa-miR-133a-3p	TENT5A	55603	ENSG00000112773	0	0	0	0	1	0	0	1	1
MIMAT0000427	hsa-miR-133a-3p	TEP1	7011	ENSG00000129566	1	0	0	0	0	0	0	1	1
MIMAT0000427	hsa-miR-133a-3p	TFAP2A	7020	ENSG00000137203	0	0	0	0	0	0	1	1	1
MIMAT0000427	hsa-miR-133a-3p	TFAP2B	7021	ENSG00000008196	0	2	0	0	0	0	0	1	1
MIMAT0000427	hsa-miR-133a-3p	TFDP2	7029	ENSG00000114126	0	2	0	0	0	0	0	1	1
MIMAT0000427	hsa-miR-133a-3p	TFE3	7030	ENSG00000068323	0	2	0	0	0	0	0	1	1
MIMAT0000427	hsa-miR-133a-3p	TGFBR3	7049	ENSG00000069702	2	0	0	0	0	0	0	1	1
MIMAT0000427	hsa-miR-133a-3p	THUMPD3	25917	ENSG00000134077	0	2	0	0	0	0	0	1	1
MIMAT0000427	hsa-miR-133a-3p	TIPARP	25976	ENSG00000163659	0	0	0	0	0	0	1	1	1
MIMAT0000427	hsa-miR-133a-3p	TK2	7084	ENSG00000166548	0	2	0	0	0	0	0	1	1
MIMAT0000427	hsa-miR-133a-3p	TLCD3A	79850	ENSG00000167695	0	0	0	0	3	0	0	1	1
MIMAT0000427	hsa-miR-133a-3p	TLK1	9874	ENSG00000198586	1	0	0	0	0	0	0	1	1
MIMAT0000427	hsa-miR-133a-3p	TLL2	7093	ENSG00000095587	0	2	0	0	0	0	0	1	1
MIMAT0000427	hsa-miR-133a-3p	TLN1	7094	ENSG00000137076	1	0	0	0	0	0	0	1	1
MIMAT0000427	hsa-miR-133a-3p	TLR7	51284	ENSG00000196664	1	0	0	0	0	0	0	1	1
MIMAT0000427	hsa-miR-133a-3p	TMBIM6	7009	ENSG00000139644	0	2	0	0	0	0	0	1	1
MIMAT0000427	hsa-miR-133a-3p	TMEM100	55273	ENSG00000166292	0	2	0	0	0	0	0	1	1
MIMAT0000427	hsa-miR-133a-3p	TMEM121B	27439	ENSG00000183307	0	0	0	0	1	0	0	1	1
MIMAT0000427	hsa-miR-133a-3p	TMEM123	114908	ENSG00000152558	0	2	0	0	0	0	0	1	1
MIMAT0000427	hsa-miR-133a-3p	TMEM135	65084	ENSG00000166575	0	0	0	0	0	0	1	1	1
MIMAT0000427	hsa-miR-133a-3p	TMEM17	200728	ENSG00000186889	0	2	0	0	0	0	0	1	1
MIMAT0000427	hsa-miR-133a-3p	TMEM180	79847	ENSG00000138111	0	2	0	0	0	0	0	1	1
MIMAT0000427	hsa-miR-133a-3p	TMEM184B	25829	ENSG00000198792	0	0	0	0	0	0	1	1	1
MIMAT0000427	hsa-miR-133a-3p	TMEM212	389177	ENSG00000186329	1	0	0	0	0	0	0	1	1
MIMAT0000427	hsa-miR-133a-3p	TMEM56	148534	ENSG00000152078	0	2	0	0	0	0	0	1	1
MIMAT0000427	hsa-miR-133a-3p	TMEM65	157378	ENSG00000164983	0	0	0	0	0	0	1	1	1
MIMAT0000427	hsa-miR-133a-3p	TMEM86A	144110	ENSG00000151117	0	2	0	0	0	0	0	1	1
MIMAT0000427	hsa-miR-133a-3p	TMEM87B	84910	ENSG00000153214	0	2	0	0	0	0	0	1	1
MIMAT0000427	hsa-miR-133a-3p	TMEM8B	51754	ENSG00000137103	0	2	0	0	0	0	0	1	1
MIMAT0000427	hsa-miR-133a-3p	TMM29_HUMAN			0	0	1	0	0	0	0	1	1
MIMAT0000427	hsa-miR-133a-3p	TMPRSS11F	389208	ENSG00000198092	0	0	0	1	0	0	0	1	1
MIMAT0000427	hsa-miR-133a-3p	TMSB4Y	9087	ENSG00000154620	0	0	0	0	0	0	1	1	1
MIMAT0000427	hsa-miR-133a-3p	TMX4	56255	ENSG00000125827	2	0	0	0	0	0	0	1	1
MIMAT0000427	hsa-miR-133a-3p	TNN	63923	ENSG00000120332	0	2	0	0	0	0	0	1	1
MIMAT0000427	hsa-miR-133a-3p	TNRC6A	27327	ENSG00000090905	2	0	0	0	0	0	0	1	1
MIMAT0000427	hsa-miR-133a-3p	TNRC6C	57690	ENSG00000078687	2	0	0	0	0	0	0	1	1
MIMAT0000427	hsa-miR-133a-3p	TOP1	7150	ENSG00000198900	0	0	0	0	0	0	1	1	1
MIMAT0000427	hsa-miR-133a-3p	TPGS2	25941	ENSG00000134779	0	2	0	0	0	0	0	1	1
MIMAT0000427	hsa-miR-133a-3p	TPRG1	101060141	ENSG00000188001	1	0	0	0	0	0	0	1	1
MIMAT0000427	hsa-miR-133a-3p	TPRG1	285386	ENSG00000188001	1	0	0	0	0	0	0	1	1
MIMAT0000427	hsa-miR-133a-3p	TPSAB1	7177	ENSG00000172236	0	0	1	0	0	0	0	1	1
MIMAT0000427	hsa-miR-133a-3p	TPSB2	64499	ENSG00000197253	0	0	1	0	0	0	0	1	1
MIMAT0000427	hsa-miR-133a-3p	TRAF3	7187	ENSG00000131323	0	2	0	0	0	0	0	1	1
MIMAT0000427	hsa-miR-133a-3p	TRAF3IP2	10758	ENSG00000056972	0	2	0	0	0	0	0	1	1
MIMAT0000427	hsa-miR-133a-3p	TRAPPC10	7109	ENSG00000160218	1	0	0	0	0	0	0	1	1
MIMAT0000427	hsa-miR-133a-3p	TRDMT1	1787	ENSG00000107614	2	0	0	0	0	0	0	1	1
MIMAT0000427	hsa-miR-133a-3p	TRIM13	10206	ENSG00000204977	1	0	0	0	0	0	0	1	1
MIMAT0000427	hsa-miR-133a-3p	TRIM17	51127	ENSG00000162931	0	0	1	0	0	0	0	1	1
MIMAT0000427	hsa-miR-133a-3p	TRIQK	286144	ENSG00000205133	1	0	0	0	0	0	0	1	1
MIMAT0000427	hsa-miR-133a-3p	TRMT13	54482	ENSG00000122435	2	0	0	0	0	0	0	1	1
MIMAT0000427	hsa-miR-133a-3p	TRMT5	57570	ENSG00000126814	0	2	0	0	0	0	0	1	1
MIMAT0000427	hsa-miR-133a-3p	TRPM1	4308	ENSG00000134160	1	0	0	0	0	0	0	1	1
MIMAT0000427	hsa-miR-133a-3p	TRPM6	140803	ENSG00000119121	0	0	1	0	0	0	0	1	1
MIMAT0000427	hsa-miR-133a-3p	TSNAXIP1	55815	ENSG00000102904	2	0	0	0	0	0	0	1	1
MIMAT0000427	hsa-miR-133a-3p	TSPAN6	7105	ENSG00000000003	0	2	0	0	0	0	0	1	1
MIMAT0000427	hsa-miR-133a-3p	TTBK1	84630	ENSG00000146216	0	2	0	0	0	0	0	1	1
MIMAT0000427	hsa-miR-133a-3p	TTC30A	92104	ENSG00000197557	1	0	0	0	0	0	0	1	1
MIMAT0000427	hsa-miR-133a-3p	TTLL7	79739	ENSG00000137941	1	0	0	0	0	0	0	1	1
MIMAT0000427	hsa-miR-133a-3p	TTN	7273	ENSG00000155657	1	0	0	0	0	0	0	1	1
MIMAT0000427	hsa-miR-133a-3p	TTYH2	94015	ENSG00000141540	0	2	0	0	0	0	0	1	1
MIMAT0000427	hsa-miR-133a-3p	TUBA4A	7277	ENSG00000127824	2	0	0	0	0	0	0	1	1
MIMAT0000427	hsa-miR-133a-3p	TVP23C-CDRT4	100533496	ENSG00000259024	1	0	0	0	0	0	0	1	1
MIMAT0000427	hsa-miR-133a-3p	TWIST2	117581	ENSG00000233608	0	0	0	0	1	0	0	1	1
MIMAT0000427	hsa-miR-133a-3p	TXNDC5	81567	ENSG00000239264	0	2	0	0	0	0	0	1	1
MIMAT0000427	hsa-miR-133a-3p	TYK2	7297	ENSG00000105397	0	0	1	0	0	0	0	1	1
MIMAT0000427	hsa-miR-133a-3p	TYW5	129450	ENSG00000162971	0	2	0	0	0	0	0	1	1
MIMAT0000427	hsa-miR-133a-3p	UBE2D2	7322	ENSG00000131508	0	2	0	0	0	0	0	1	1
MIMAT0000427	hsa-miR-133a-3p	UBE2J1	51465	ENSG00000198833	0	2	0	0	0	0	0	1	1
MIMAT0000427	hsa-miR-133a-3p	UBE3D	90025	ENSG00000118420	2	0	0	0	0	0	0	1	1
MIMAT0000427	hsa-miR-133a-3p	UBIAD1	29914	ENSG00000120942	0	2	0	0	0	0	0	1	1
MIMAT0000427	hsa-miR-133a-3p	UBR2	23304	ENSG00000024048	0	2	0	0	0	0	0	1	1
MIMAT0000427	hsa-miR-133a-3p	UBR5	51366	ENSG00000104517	0	0	0	0	0	0	1	1	1
MIMAT0000427	hsa-miR-133a-3p	UBR7	55148	ENSG00000012963	0	2	0	0	0	0	0	1	1
MIMAT0000427	hsa-miR-133a-3p	UCK2	100500832	ENSG00000143179	0	2	0	0	0	0	0	1	1
MIMAT0000427	hsa-miR-133a-3p	UCK2	7371	ENSG00000143179	0	2	0	0	0	0	0	1	1
MIMAT0000427	hsa-miR-133a-3p	UCP3	7352	ENSG00000175564	0	2	0	0	0	0	0	1	1
MIMAT0000427	hsa-miR-133a-3p	UIMC1	51720	ENSG00000087206	2	0	0	0	0	0	0	1	1
MIMAT0000427	hsa-miR-133a-3p	UNC5C	8633	ENSG00000182168	0	2	0	0	0	0	0	1	1
MIMAT0000427	hsa-miR-133a-3p	UNK	85451	ENSG00000132478	0	2	0	0	0	0	0	1	1
MIMAT0000427	hsa-miR-133a-3p	UNKL	64718	ENSG00000059145	0	4	0	0	0	0	0	1	1
MIMAT0000427	hsa-miR-133a-3p	UQCRB	7381	ENSG00000156467	1	0	0	0	0	0	0	1	1
MIMAT0000427	hsa-miR-133a-3p	USH1G	124590	ENSG00000182040	0	2	0	0	0	0	0	1	1
MIMAT0000427	hsa-miR-133a-3p	USP15	9958	ENSG00000135655	1	0	0	0	0	0	0	1	1
MIMAT0000427	hsa-miR-133a-3p	USP26	83844	ENSG00000134588	1	0	0	0	0	0	0	1	1
MIMAT0000427	hsa-miR-133a-3p	USP31	57478	ENSG00000103404	2	0	0	0	0	0	0	1	1
MIMAT0000427	hsa-miR-133a-3p	USP34	9736	ENSG00000115464	2	0	0	0	0	0	0	1	1
MIMAT0000427	hsa-miR-133a-3p	USP38	84640	ENSG00000170185	0	2	0	0	0	0	0	1	1
MIMAT0000427	hsa-miR-133a-3p	USP46	64854	ENSG00000109189	0	2	0	0	0	0	0	1	1
MIMAT0000427	hsa-miR-133a-3p	USP53	54532	ENSG00000145390	0	2	0	0	0	0	0	1	1
MIMAT0000427	hsa-miR-133a-3p	USP7	7874	ENSG00000187555	1	0	0	0	0	0	0	1	1
MIMAT0000427	hsa-miR-133a-3p	USP9X	8239	ENSG00000124486	2	0	0	0	0	0	0	1	1
MIMAT0000427	hsa-miR-133a-3p	UST	10090	ENSG00000111962	0	0	0	0	0	0	1	1	1
MIMAT0000427	hsa-miR-133a-3p	VAMP4	8674	ENSG00000117533	2	0	0	0	0	0	0	1	1
MIMAT0000427	hsa-miR-133a-3p	VANGL1	81839	ENSG00000173218	0	2	0	0	0	0	0	1	1
MIMAT0000427	hsa-miR-133a-3p	VASH2	79805	ENSG00000143494	0	2	0	0	0	0	0	1	1
MIMAT0000427	hsa-miR-133a-3p	VAX1	11023	ENSG00000148704	0	2	0	0	0	0	0	1	1
MIMAT0000427	hsa-miR-133a-3p	VEGFC	7424	ENSG00000150630	0	2	0	0	0	0	0	1	1
MIMAT0000427	hsa-miR-133a-3p	VIRMA	25962	ENSG00000164944	0	0	0	0	1	0	0	1	1
MIMAT0000427	hsa-miR-133a-3p	VLDLR	7436	ENSG00000147852	0	0	0	0	0	0	1	1	1
[truncated: 70 more rows]
